# Supplementary material for: Characterization of intrathecal cerebrospinal fluid geometry and dynamics in cynomolgus monkeys (macaca fascicularis) by magnetic resonance imaging
Source: PLoS One. 2019 Feb 27;14(2):e0212239. doi: 10.1371/journal.pone.0212239 (PMC6392269; doi:10.1371/journal.pone.0212239)
Supplement: S1 Table — Data for all eight NHPs measured at baseline and follow-up (T1 and T2). (XLSX) [file pone.0212239.s001.xlsx]

## Sheet: T1_NHP1
																								FM		C2-C3		C5-C6		T4-T5		T10-T11		L3-L4
																							Vertebrae Z location:	0		14.3		27.4		50.6		147.4		215.5
Normalized distance from FM (mm)	Perimeter of dura (mm)	Perimeter of spinal cord (mm)	Perimeter of SAS (mm)	Area of dura(mm2)	Area of spinal cord (mm2)	Area of SAS (mm2)	Reynolds number	Flow rate amplitude (ml/s)	Stroke volume (ml)	Hydraulic diameter (mm)	Womerseley number	Mean systolic velocity (cm/s)	Mean diastolic velocity (cm/s)	Flow rate at peak systole (ml/s)	Flow rate at peak diastole (ml/s)	Surface area of dura (cm2)	Surface area of spinal cord (cm2)	Surface area of SAS (cm2)	Volume of dura (ml)	Volume of spinal cord (ml)	Volume of SAS (ml)	Length of subarachnoid space (mm)	Pulse wave velocity (m/s)	Time (ms)	CSF flow rate (ml/s)	Time (ms)	CSF flow rate (ml/s)	Time (ms)	CSF flow rate (ml/s)	Time (ms)	CSF flow rate (ml/s)	Time (ms)	CSF flow rate (ml/s)	Time (ms)	CSF flow rate (ml/s)
0	34.4019	22.9346	106.249	117.404	41.4859	75.9184	28.6551	0.726462	0.0900818	2.85812	5.6846	-0.694793	0.262105	-0.527475	0.198986	68.3154	44.216	114.308	12.4232	4.55849	7.86467	305.157	1.4147	0	0.167175	0	0.214568	0	0.172334	0	0.179938	0	0.0490609	0	0.118358
1	39.4775	26.3183	96.7207	136.888	53.1384	83.7499	31.5238	0.726882	0.0901335	3.46639	6.89441	-0.630157	0.237769	-0.527752	0.19913									24	0.178875	23.8696	0.272698	23.2174	0.232022	23	0.152798	23	0.135311	24	-0.175782
2	39.4351	26.2901	75.0914	129.397	47.3958	82.0009	41.0019	0.735391	0.0910818	4.36776	8.68717	-0.650624	0.246566	-0.533295	0.202096									48	0.0821746	47.7391	0.140406	46.4348	0.189125	46	0.0521376	46	0.116651	48	0.0725685
3	37.0703	24.7329	68.9546	117.432	44.4326	72.9994	45.5193	0.751309	0.0928048	4.23464	8.4224	-0.744923	0.284834	-0.543503	0.207806									72	-0.325375	71.6087	-0.424822	69.6522	-0.33418	69	-0.0151724	69	0.0656609	72	0.0577385
4	37.0797	25.3838	62.4635	108.687	43.2962	65.391	51.5475	0.774024	0.095181	4.18719	8.32803	-0.855926	0.331807	-0.55783	0.216194									96	-0.532455	95.4783	-0.752664	92.8696	-0.784453	92	-0.153552	92	0.0303309	96	0.0357985
5	34.3761	26.6628	61.7339	99.7378	48.1597	51.5781	53.8516	0.802644	0.0980879	3.33994	6.64291	-1.11944	0.441836	-0.575548	0.227096									120	-0.422155	119.348	-0.651628	116.087	-0.521691	115	-0.219852	115	-0.0268991	120	0.0200385
6	28.3644	18.7645	56.359	83.2547	40.8747	42.38	61.1003	0.836165	0.101404	3.00857	5.98384	-1.40702	0.566967	-0.596021	0.240144									144	-0.255355	143.217	-0.447492	139.304	-0.469976	138	-0.226042	138	-0.0893591	144	-0.0380015
7	31.7536	19.5873	51.889	72.0305	32.8783	39.1522	68.8242	0.873612	0.105008	3.02174	6.01004	-1.59199	0.656362	-0.618688	0.254924									168	-0.158005	167.087	-0.27428	162.522	-0.359177	161	-0.221882	161	-0.132799	168	-0.107792
8	29.0782	19.9108	54.0317	70.162	40.1966	29.9653	68.6888	0.913826	0.108778	2.21752	4.4105	-2.1555	0.908774	-0.642902	0.270924									192	-0.0959954	190.957	-0.151898	185.739	-0.23513	184	-0.185702	184	-0.146169	192	-0.183902
9	28.5062	23.1676	53.2679	66.0648	41.0307	25.034	72.3805	0.955582	0.112597	1.88061	3.74039	-2.66827	1.14927	-0.667912	0.28767									216	-0.0432854	214.826	-0.0679926	208.957	-0.0736182	207	-0.171792	207	-0.147299	216	-0.209052
10	26.0791	17.3861	55.2895	64.1186	39.0767	25.0419	72.4138	0.997732	0.11636	1.81423	3.60839	-2.76979	1.21732	-0.693064	0.304668									240	-0.0142554	238.696	0.00992643	232.174	0.0122428	230	-0.121502	230	-0.145759	240	-0.119382
11	27.9642	19.0085	51.7119	60.662	33.3575	27.3045	80.1599	1.03916	0.120099	2.11298	4.20258	-2.62846	1.17726	-0.717701	0.321455									264	0.0434946	262.565	0.107672	255.391	0.13083	253	-0.0811824	253	-0.0997191	264	-0.0891215
12	28.01	21.4991	49.5091	58.7489	31.2378	27.5111	86.4074	1.07871	0.123805	2.22278	4.42095	-2.694	1.22686	-0.74117	0.337543									288	0.0911646	286.435	0.182242	278.609	0.235205	276	-0.0346424	276	-0.0656991	288	-0.0471315
13	27.4888	22.7689	50.2577	59.3436	31.1328	28.2108	87.6243	1.11535	0.127234	2.24603	4.46719	-2.70551	1.25008	-0.762835	0.352516									312	0.105905	310.304	0.146665	301.826	0.217421	299	-0.00166235	299	0.00747088	312	-0.0374315
14	28.2787	20.94	49.2187	60.0947	30.2577	29.8371	91.7433	1.14827	0.130273	2.42481	4.82277	-2.62219	1.22697	-0.782256	0.366016									336	0.0536146	334.174	0.0709274	325.043	0.122897	322	0.0117176	322	0.0376309	336	0.00924846
15	27.9861	19.9475	48.9607	59.6333	30.2096	29.4237	94.2448	1.17745	0.132915	2.40385	4.78109	-2.71696	1.28477	-0.799418	0.378035									360	0.0387646	358.043	0.00795043	348.261	-0.000167197	345	0.0523176	345	0.0579009	360	0.0897085
16	26.8839	18.6354	49.3815	58.893	30.2351	28.6579	95.2295	1.20304	0.135184	2.31863	4.61159	-2.86756	1.36883	-0.814404	0.388632									384	0.0504946	381.913	0.0299964	371.478	-0.0319282	368	0.0745176	368	0.0901409	384	0.141538
17	26.6047	21.3164	47.9211	55.8606	31.5025	24.3581	99.6456	1.22516	0.137098	2.03308	4.04365	-3.39779	1.63396	-0.827297	0.397865									408	0.0785246	405.783	0.0941034	394.696	-0.0010332	391	0.0791676	391	0.0774609	408	0.126788
18	25.9298	21.7732	47.703	53.5316	28.0309	25.5008	101.462	1.24405	0.138682	2.13908	4.25448	-3.28722	1.5913	-0.838256	0.405794									432	0.111535	429.652	0.139306	417.913	0.0631988	414	0.108708	414	0.0714309	432	0.107248
19	25.6375	20.561	46.1985	52.4739	26.7087	25.7652	105.898	1.26001	0.139961	2.23089	4.43708	-3.28951	1.60095	-0.84753	0.412476									456	0.133675	453.522	0.195032	441.13	0.105463	437	0.104068	437	0.0312909	456	0.0276485
20	25.5793	19.0212	45.9254	51.5159	25.7005	25.8153	107.465	1.27298	0.140968	2.24842	4.47196	-3.31229	1.61919	-0.855005	0.417972									480	0.163105	477.391	0.287123	464.348	0.239536	460	0.0854276	460	0.0230109	468	0.0375785
21	25.2203	17.0538	45.6792	50.5299	25.2928	25.2372	108.905	1.28318	0.141732	2.20757	4.39071	-3.42677	1.68137	-0.860839	0.422339									504	0.197745	501.261	0.350071	487.565	0.343677	483	0.0801776	483	-0.000239118	480	0.0474785
22	25.136	17.8696	43.0056	47.4595	24.5932	22.8663	116.151	1.29091	0.142277	2.12741	4.23128	-3.78449	1.86161	-0.865273	0.425637									528	0.198985	525.13	0.293576	510.783	0.374796	506	0.136358	506	0.00907088	504	0.00914846
23	24.3122	17.8561	42.1683	45.8385	22.796	23.0425	118.844	1.29615	0.142635	2.1857	4.34721	-3.76881	1.85756	-0.868228	0.427924									552	0.185615	549	0.23826	534	0.262011	529	0.158378	529	0.0207509	528	0.0793985
24	24.5656	17.7191	42.2847	45.8504	22.9371	22.9133	118.74	1.29905	0.142844	2.16726	4.31053	-3.79789	1.87431	-0.869795	0.42926
25	25.093	17.59	42.683	46.3477	21.7053	24.6424	117.679	1.2999	0.142943	2.31005	4.59452	-3.54192	1.74899	-0.870196	0.429702
26	25.2544	16.9323	42.1867	47.1663	21.21	25.9563	118.957	1.29872	0.142952	2.46072	4.8942	-3.35242	1.6554	-0.869411	0.42931
27	24.8995	16.742	41.6414	47.612	22.7272	24.8848	120.235	1.29555	0.142868	2.39044	4.75442	-3.48565	1.72055	-0.867396	0.428154
28	24.8554	16.8978	41.7532	47.6553	23.44	24.2153	119.514	1.2907	0.142687	2.32115	4.6166	-3.57276	1.76212	-0.864372	0.426324
29	25.4443	17.3675	42.8118	48.1666	25.0478	23.1189	116.034	1.28438	0.142406	2.1605	4.29708	-3.7223	1.83351	-0.860511	0.423869
30	25.0105	17.6973	42.7078	47.7057	25.1097	22.596	115.675	1.27646	0.142015	2.11648	4.20953	-3.78739	1.86269	-0.85564	0.42082
31	24.4983	17.6077	42.106	46.8481	24.5041	22.344	116.51	1.26707	0.141519	2.12268	4.22185	-3.80369	1.86759	-0.849816	0.417252
32	24.903	17.755	42.658	47.3945	24.527	22.8675	114.09	1.25643	0.140924	2.1442	4.26467	-3.68833	1.80776	-0.843174	0.413258
33	25.0288	17.7916	42.8204	47.9473	24.9926	22.9547	112.675	1.24477	0.14023	2.14433	4.26492	-3.64203	1.78151	-0.835887	0.408883
34	24.9449	17.6587	42.6036	47.7127	24.2284	23.4842	112.174	1.23211	0.139446	2.20568	4.38694	-3.5321	1.72426	-0.827949	0.404162
35	24.6209	17.7133	42.3342	47.7052	23.7566	23.9485	111.709	1.21851	0.138655	2.26289	4.50073	-3.42264	1.6676	-0.819311	0.399197
36	24.9817	17.7803	42.762	47.7209	24.6966	23.0243	109.352	1.20406	0.137951	2.15414	4.28444	-3.51862	1.71155	-0.810034	0.394028
37	24.7084	17.1529	41.8613	46.9893	23.7105	23.2788	110.409	1.18888	0.137281	2.22796	4.43126	-3.44005	1.67107	-0.800183	0.3887
38	24.1962	17.0081	41.2043	46.1148	22.4281	23.6867	110.668	1.17312	0.136562	2.30001	4.57455	-3.33445	1.61819	-0.789821	0.383296
39	24.5422	17.0415	41.5837	46.2764	21.4457	24.8307	108.128	1.15684	0.135765	2.38884	4.75123	-3.14562	1.5257	-0.779007	0.377833
40	24.7075	16.794	41.5016	46.5087	21.3108	25.1978	106.795	1.14022	0.13487	2.42865	4.83041	-3.04887	1.47847	-0.767866	0.372358
41	24.5522	16.8553	41.4075	46.9504	21.8544	25.096	105.437	1.12329	0.133859	2.42441	4.82197	-3.01532	1.46254	-0.756402	0.366884
42	24.5707	16.7059	41.2766	47.0335	22.1833	24.8502	104.115	1.10592	0.132726	2.40813	4.78959	-2.997	1.45462	-0.744548	0.361371
43	24.4435	16.1446	40.5881	46.1093	22.3296	23.7797	104.15	1.08817	0.131466	2.34326	4.66058	-3.08047	1.49692	-0.732318	0.355856
44	24.1747	15.7343	39.909	44.8453	20.696	24.1494	104.092	1.07008	0.130072	2.42079	4.81478	-2.98311	1.45206	-0.719731	0.350345
45	23.6987	15.8675	39.5662	43.5627	20.1718	23.3909	103.108	1.0516	0.128547	2.36438	4.70259	-3.02593	1.4762	-0.706806	0.344799
46	23.4784	15.8292	39.3076	42.8071	20.3136	22.4935	101.842	1.0328	0.126889	2.28896	4.55259	-3.08333	1.50814	-0.693562	0.339238
47	23.2289	15.5535	38.7823	41.5199	19.3193	22.2006	101.207	1.01371	0.125099	2.28978	4.55421	-3.06303	1.50307	-0.68002	0.333692
48	23.0496	15.4354	38.4849	40.816	17.2247	23.5913	99.9161	0.994328	0.123182	2.45213	4.87711	-2.8313	1.39441	-0.666198	0.32813
49	22.5875	14.4419	37.0294	39.9213	17.0509	22.8704	101.693	0.97465	0.121145	2.46933	4.91132	-2.8557	1.41254	-0.652115	0.322535
50	22.144	13.8671	36.0111	38.2358	16.848	21.3878	102.225	0.954748	0.118993	2.37542	4.72455	-2.98302	1.48251	-0.637792	0.316956
51	21.621	13.5314	35.1524	36.9419	16.2976	20.6443	102.34	0.934637	0.116736	2.34913	4.67226	-3.01906	1.50844	-0.623248	0.311389
52	21.3579	13.3835	34.7414	35.4756	16.1195	19.3561	101.096	0.914307	0.114393	2.22844	4.43221	-3.14653	1.58145	-0.608502	0.305805
53	21.3883	13.7781	35.1664	34.5403	14.5754	19.9649	97.4408	0.893773	0.111976	2.27047	4.5158	-2.97727	1.50562	-0.593573	0.3002
54	20.9133	13.4442	34.3575	34.5005	14.7275	19.773	97.1926	0.873107	0.109484	2.30202	4.57856	-2.92589	1.49026	-0.578481	0.294626
55	21.2395	13.4672	34.7067	34.748	15.3644	19.3836	93.6959	0.852316	0.106937	2.23441	4.44408	-2.90569	1.49129	-0.563245	0.289071
56	21.3066	13.4046	34.7112	34.7326	15.7571	18.9754	91.1034	0.831395	0.104408	2.18661	4.34902	-2.88729	1.49411	-0.547885	0.28351
57	21.2531	13.2118	34.4649	33.8725	14.8453	19.0271	89.1695	0.810388	0.101925	2.20833	4.39222	-2.79855	1.46083	-0.532448	0.27794
58	21.4183	13.2103	34.6286	34.1606	13.1959	20.9647	86.1828	0.789429	0.0995017	2.42135	4.81589	-2.47294	1.3027	-0.517021	0.272407
59	21.3617	12.9395	34.3012	34.3219	13.7063	20.6156	84.3968	0.768471	0.0971108	2.40389	4.78117	-2.43324	1.29497	-0.50156	0.266911
60	21.256	13.2238	34.4799	34.6397	13.2425	21.3972	81.3723	0.747484	0.0947024	2.48213	4.93678	-2.27319	1.2225	-0.486062	0.261422
61	21.6499	12.7262	34.3761	35.4736	14.866	20.6077	79.0066	0.726483	0.0922708	2.39782	4.76909	-2.28376	1.24228	-0.470545	0.255938
62	21.2618	12.8291	34.0909	35.3448	15.5657	19.7791	77.0397	0.705542	0.0898264	2.32068	4.61567	-2.30059	1.26666	-0.455028	0.250514
63	21.4548	12.8349	34.2897	34.3008	14.759	19.5418	73.9891	0.684662	0.0873747	2.27965	4.53405	-2.24912	1.25439	-0.439529	0.245133
64	20.9751	13.5896	34.5647	33.3053	16.1706	17.1347	70.818	0.663836	0.0849284	1.98318	3.94441	-2.47925	1.40206	-0.424067	0.239769
65	20.626	13.4555	34.0816	33.2516	16.5503	16.7013	69.2291	0.643239	0.0824977	1.96018	3.89866	-2.44757	1.40379	-0.408785	0.234454
66	20.8411	14.613	35.4541	34.2119	17.2258	16.9861	64.1157	0.622918	0.0800997	1.91659	3.81195	-2.31802	1.3495	-0.393706	0.229212
67	21.3043	14.9481	36.2524	34.5607	15.6675	18.8932	60.3061	0.602735	0.0777591	2.08438	4.14568	-2.00701	1.18687	-0.378736	0.223999
68	21.0859	13.9405	35.0264	34.3742	15.5514	18.8228	59.9636	0.582748	0.075681	2.14967	4.27554	-1.93315	1.16278	-0.36388	0.218869
69	21.2107	13.8483	35.059	34.5533	15.8792	18.6742	57.5231	0.563193	0.0738712	2.1306	4.23761	-1.87097	1.1449	-0.349391	0.213801
70	21.1637	13.7761	34.9398	34.4365	14.4954	19.9411	55.3653	0.54395	0.0721881	2.28292	4.54058	-1.68109	1.04732	-0.335145	0.208805
71	21.6868	13.4746	35.1615	34.7455	16.0029	18.7427	52.7259	0.525089	0.0706196	2.1322	4.2408	-1.71373	1.08795	-0.32119	0.203899
72	20.9687	13.3006	34.2692	34.3575	15.1125	19.2449	51.8219	0.50676	0.069178	2.24634	4.46781	-1.59875	1.03449	-0.307675	0.199086
73	20.6276	13.3497	33.9773	33.3934	15.402	17.9914	50.048	0.48897	0.0679557	2.11806	4.21267	-1.63762	1.08034	-0.294612	0.194358
74	20.5471	13.1255	33.6727	32.6823	13.4297	19.2526	48.3531	0.471841	0.0674481	2.28701	4.5487	-1.46521	0.985765	-0.282068	0.189773
75	21.6519	13.0275	34.6794	33.8424	13.7149	20.1275	44.9712	0.455511	0.0671664	2.32168	4.61766	-1.34254	0.920733	-0.2702	0.18531
76	21.0545	12.7439	33.7984	34.3737	13.5535	20.8202	44.2571	0.440383	0.0670437	2.46395	4.90062	-1.24528	0.870772	-0.259144	0.181239
77	21.2252	12.946	34.1712	35.4857	13.0513	22.4343	42.1225	0.431493	0.0670556	2.62625	5.22343	-1.11189	0.812171	-0.249368	0.182126
78	21.5447	12.9461	34.4908	35.6641	14.8637	20.8003	41.0029	0.428689	0.0670844	2.41229	4.79787	-1.17796	0.883032	-0.245015	0.183674
79	21.2632	13.0595	34.3226	35.4662	14.5867	20.8795	40.5599	0.426403	0.067125	2.43331	4.83968	-1.15529	0.887289	-0.241186	0.185218
80	21.4294	12.8547	34.2841	35.0704	15.1466	19.9239	39.9753	0.424116	0.0671779	2.32455	4.62337	-1.19175	0.936967	-0.237443	0.186673
81	21.1601	12.9794	34.1395	34.683	14.9805	19.7025	39.5277	0.42185	0.0672415	2.30874	4.59192	-1.18678	0.954577	-0.23379	0.18806
82	20.7411	12.7164	33.4575	33.898	13.6235	20.2745	39.7203	0.419642	0.0673155	2.42397	4.82112	-1.13564	0.934184	-0.230241	0.189401
83	20.676	12.6508	33.3268	33.3402	12.6375	20.7027	39.2925	0.417426	0.0673988	2.48406	4.94062	-1.09699	0.921803	-0.2268	0.190626
84	21.628	12.7176	34.3457	34.7331	12.4079	22.3252	37.5681	0.415246	0.0674885	2.60003	5.17127	-1.00133	0.859082	-0.22351	0.191736
85	20.861	12.4652	33.3262	35.6341	13.9844	21.6497	38.2109	0.413362	0.0675845	2.59845	5.16813	-1.01912	0.890562	-0.220587	0.192776
86	21.6927	12.4851	34.1778	35.8414	13.769	22.0725	36.8423	0.411887	0.0676873	2.58354	5.13848	-0.988599	0.878114	-0.218145	0.193742
87	21.5466	12.7478	34.2944	35.2314	13.9727	21.2587	36.307	0.410291	0.0677975	2.48015	4.93284	-1.01468	0.91539	-0.215695	0.194596
88	21.0952	12.5692	33.6644	35.0438	13.4248	21.6189	36.5653	0.408551	0.0679171	2.56886	5.10928	-0.98638	0.903655	-0.21321	0.195341
89	21.6032	12.6872	34.2904	35.6078	13.6025	22.0052	35.4687	0.406701	0.0680445	2.56722	5.10601	-0.95745	0.890778	-0.210689	0.196012
90	21.5262	11.9541	33.4802	35.292	12.7863	22.5057	35.8828	0.404783	0.0681774	2.68867	5.34758	-0.927669	0.87618	-0.208135	0.196648
91	21.2708	12.2903	33.5611	35.1079	10.875	24.2329	35.3516	0.402732	0.0683135	2.88829	5.74461	-0.848936	0.814551	-0.205549	0.197182
92	21.5692	11.9879	33.5571	35.5892	12.8953	22.6939	34.9053	0.400549	0.0684492	2.70501	5.38007	-0.894417	0.871085	-0.202933	0.197616
93	21.4489	11.8366	33.2855	35.805	13.947	21.858	34.7318	0.398255	0.0685791	2.62663	5.22419	-0.916384	0.905845	-0.200287	0.197968
94	20.9883	12.2599	33.2482	35.1295	13.8401	21.2894	34.3161	0.395899	0.068697	2.56213	5.09591	-0.928269	0.931483	-0.197614	0.198285
95	21.1136	12.8112	33.9248	34.7282	13.4154	21.3128	33.1628	0.393459	0.0687963	2.51306	4.99829	-0.915253	0.93214	-0.194915	0.198544
96	21.1512	12.6638	33.815	35.1442	13.4716	21.6726	32.8192	0.390982	0.0688718	2.56359	5.09879	-0.887761	0.917668	-0.192271	0.198712
97	21.2012	12.521	33.7222	34.7465	13.7352	21.0114	32.5092	0.388718	0.0689194	2.49235	4.95711	-0.904245	0.946326	-0.189932	0.198786
98	21.1237	12.5142	33.6379	34.579	13.6708	20.9082	32.244	0.386718	0.0689368	2.48622	4.94491	-0.899817	0.952177	-0.187911	0.198808
99	20.8072	12.7604	33.5677	34.0943	13.9663	20.128	31.9721	0.384754	0.0689198	2.39858	4.77062	-0.924114	0.988036	-0.185938	0.198816
100	20.786	12.3392	33.1253	33.665	12.2252	21.4399	32.0691	0.382769	0.0688669	2.5913	5.15391	-0.860749	0.929427	-0.18402	0.198749
101	21.022	12.2642	33.2862	33.9479	11.7563	22.1917	31.6168	0.380761	0.0687774	2.67146	5.31335	-0.821851	0.896107	-0.182167	0.198594
102	21.3674	12.2949	33.6624	34.6184	13.4581	21.1603	30.9611	0.378813	0.0686513	2.51621	5.00456	-0.852774	0.937432	-0.18045	0.198363
103	20.4203	12.1714	32.5917	34.3899	13.5427	20.8472	31.7588	0.377431	0.0684866	2.55865	5.08897	-0.860377	0.950489	-0.179326	0.198105
104	20.5406	12.3405	32.8811	33.8411	12.6314	21.2097	31.388	0.376617	0.0682833	2.5795	5.13045	-0.844327	0.934185	-0.178792	0.197825
105	20.9385	12.4125	33.351	33.5834	11.9364	21.647	30.8408	0.375655	0.068043	2.59669	5.16464	-0.823715	0.912798	-0.178194	0.197461
106	21.0036	12.2454	33.249	33.6453	13.045	20.6004	30.8242	0.374559	0.0677651	2.47803	4.92862	-0.862234	0.956787	-0.177546	0.197013
107	20.6341	11.9707	32.6048	33.4511	12.9637	20.4874	31.3118	0.37338	0.0674507	2.51412	5.00042	-0.863598	0.959587	-0.17686	0.19652
108	20.4876	11.6933	32.1809	33.1733	12.8214	20.3519	31.5905	0.37214	0.0671009	2.52951	5.03102	-0.865987	0.963783	-0.176127	0.196013
109	20.3988	11.8529	32.2517	32.9793	12.8552	20.1242	31.3822	0.370794	0.0667161	2.49575	4.96386	-0.871575	0.971495	-0.175345	0.195449
110	20.3743	12.2893	32.6636	32.3675	12.457	19.9104	30.8412	0.36932	0.0662981	2.43884	4.85067	-0.877042	0.979002	-0.174517	0.194802
111	20.4232	12.3047	32.7279	32.2223	12.6315	19.5908	30.6259	0.367735	0.0658468	2.39454	4.76256	-0.886469	0.990778	-0.173651	0.194085
112	20.5038	11.9474	32.4512	32.4434	12.5103	19.9331	30.7287	0.366116	0.0653648	2.45711	4.88701	-0.866787	0.970108	-0.172761	0.193355
113	20.5402	12.0721	32.6123	32.5514	12.5005	20.0509	30.4173	0.36444	0.0648526	2.45947	4.8917	-0.857056	0.960519	-0.171848	0.192593
114	20.2091	12.1414	32.3505	32.859	11.6081	21.2509	30.4964	0.362648	0.064311	2.62963	5.23015	-0.806358	0.904671	-0.170903	0.191745
115	20.6015	11.8847	32.4862	33.618	12.352	21.266	30.1985	0.360742	0.0637431	2.62004	5.21108	-0.799976	0.898278	-0.169932	0.190811
116	20.9017	12.2107	33.1125	34.0867	13.0557	21.031	29.451	0.358809	0.0631491	2.54041	5.05269	-0.803514	0.903046	-0.168941	0.189869
117	21.0976	12.4911	33.5887	34.3898	13.6552	20.7347	28.8622	0.356842	0.0625296	2.46971	4.91208	-0.810282	0.911372	-0.167945	0.188897
118	20.8914	12.5841	33.4755	34.305	13.728	20.5771	28.7857	0.35478	0.0618882	2.45899	4.89075	-0.811359	0.912912	-0.166942	0.187837
119	21.154	12.535	33.689	34.2964	11.946	22.3504	28.4314	0.352614	0.0612259	2.65268	5.27599	-0.744872	0.838075	-0.165927	0.186688
120	21.4162	12.3529	33.7691	34.9456	12.4288	22.5168	28.1871	0.350443	0.0605436	2.66699	5.30445	-0.732752	0.824401	-0.164909	0.185535
121	21.5403	12.4125	33.9528	36.0284	13.4552	22.5732	27.8646	0.34824	0.059843	2.65924	5.28904	-0.72626	0.816821	-0.163902	0.184339
122	21.673	12.4532	34.1262	36.3132	13.8258	22.4874	27.5525	0.345949	0.0591259	2.63582	5.24246	-0.724449	0.81405	-0.1629	0.183049
123	21.346	12.6065	33.9525	36.4064	14.8625	21.5439	27.5248	0.343595	0.0583949	2.53792	5.04775	-0.751916	0.843763	-0.161908	0.181688
124	21.5953	13.1048	34.7	35.5806	15.0696	20.511	26.7779	0.341251	0.0576508	2.36571	4.70523	-0.784949	0.87943	-0.160938	0.180313
125	21.2382	13.281	34.5192	35.1324	14.4132	20.7192	26.753	0.338853	0.0568949	2.4014	4.77622	-0.772352	0.863522	-0.159985	0.178868
126	21.7167	13.1588	34.8755	36.1187	14.6691	21.4496	26.3291	0.336387	0.0561288	2.46	4.89277	-0.741787	0.826922	-0.159067	0.17732
127	21.3891	12.9892	34.3783	36.16	13.9813	22.1787	26.5601	0.333934	0.0553546	2.58129	5.134	-0.713354	0.792658	-0.158177	0.175758
128	21.3667	12.9017	34.2684	36.2772	12.8674	23.4098	26.5	0.331464	0.0545746	2.7324	5.43456	-0.672531	0.744402	-0.157329	0.174135
129	21.5586	12.8142	34.3728	36.2209	13.4506	22.7703	26.2839	0.328928	0.0537903	2.64988	5.27042	-0.687695	0.757449	-0.156522	0.172406
130	21.9924	13.021	35.0134	36.9644	14.3835	22.581	25.6798	0.326414	0.0530036	2.57987	5.13117	-0.689789	0.755751	-0.15576	0.170654
131	21.7345	12.9701	34.7046	37.1572	14.137	23.0202	25.7887	0.323887	0.0522157	2.65354	5.2777	-0.67361	0.733507	-0.155052	0.168835
132	21.6438	13.1462	34.7899	37.107	14.0448	23.0622	25.6149	0.321299	0.0514282	2.65162	5.27389	-0.669444	0.723734	-0.154389	0.16691
133	21.8642	13.0466	34.9108	37.6014	13.0341	24.5674	25.426	0.318763	0.0506435	2.8148	5.59845	-0.626482	0.672147	-0.153784	0.16498
134	22.005	12.7539	34.7588	37.6469	14.542	23.1049	25.4443	0.316173	0.0498635	2.65873	5.28802	-0.663777	0.705836	-0.153225	0.162949
135	21.2899	12.91	34.1999	37.2939	13.2725	24.0214	25.7766	0.313598	0.0490895	2.80998	5.58886	-0.636071	0.670053	-0.152725	0.160873
136	21.7347	12.5604	34.2951	37.5173	14.7422	22.7751	25.6281	0.310997	0.0483232	2.6565	5.28359	-0.668923	0.697224	-0.152272	0.158726
137	21.676	12.9662	34.6422	36.7838	14.8462	21.9377	25.3052	0.3084	0.0475663	2.53317	5.0383	-0.69236	0.713545	-0.151874	0.156526
138	21.2737	12.5864	33.86	35.7993	13.1707	22.6285	25.8329	0.305794	0.0468213	2.67357	5.31754	-0.669746	0.681824	-0.151534	0.15426
139	21.6147	13.1361	34.7508	36.2122	14.8821	21.3301	25.1235	0.303213	0.0460902	2.45578	4.88437	-0.709313	0.712645	-0.151247	0.151967
140	21.75	13.1122	34.8622	36.1532	14.3897	21.7635	25.003	0.300616	0.0453739	2.49709	4.96653	-0.693924	0.687447	-0.151015	0.149601
141	20.6485	13.5884	34.2369	35.6135	14.9755	20.638	25.4308	0.298065	0.0446742	2.41111	4.79553	-0.73101	0.713448	-0.150841	0.147224
142	21.716	13.0034	34.7194	35.8135	13.2487	22.5649	25.0588	0.295562	0.0439935	2.59957	5.17036	-0.668218	0.642102	-0.150731	0.144831
143	21.3914	13.2948	34.6862	36.1059	12.7789	23.327	25.0751	0.293112	0.0433342	2.69006	5.35035	-0.645988	0.610586	-0.150686	0.142426
144	21.903	13.206	35.109	37.5935	14.4117	23.1818	24.7773	0.290747	0.042697	2.64113	5.25301	-0.650128	0.604076	-0.150711	0.140036
145	21.9497	13.0004	34.9502	38.1224	14.2185	23.9039	24.9062	0.288496	0.0420837	2.73577	5.44125	-0.630903	0.575999	-0.15081	0.137686
146	22.042	13.4975	35.5396	38.0032	14.3911	23.6121	24.522	0.286389	0.0414973	2.65769	5.28597	-0.639516	0.57353	-0.150986	0.135404
147	21.5955	13.028	34.6235	38.3747	12.7488	25.6258	25.2123	0.284503	0.0409365	2.96063	5.88849	-0.590267	0.520119	-0.151236	0.133268
148	22.2083	12.948	35.1563	38.7188	14.8814	23.8374	24.8829	0.282836	0.0404003	2.71218	5.39433	-0.635799	0.550725	-0.151557	0.131279
149	22.2197	13.1629	35.3827	37.8771	14.275	23.6021	24.7882	0.281457	0.0398894	2.66819	5.30684	-0.643826	0.548736	-0.151948	0.129509
150	21.7583	12.8703	34.6286	37.3524	14.5062	22.8462	25.4036	0.280357	0.0394027	2.63897	5.24872	-0.667205	0.560117	-0.152406	0.12795
151	21.4439	12.9931	34.437	36.5963	14.5662	22.0301	25.6366	0.279596	0.038939	2.55929	5.09024	-0.69471	0.575298	-0.152949	0.126648
152	21.5349	12.3924	33.9273	36.1271	12.3878	23.7393	26.1245	0.279102	0.0384995	2.79921	5.56743	-0.647345	0.52922	-0.153555	0.125547
153	21.2733	13.0611	34.3344	35.8402	13.8634	21.9767	25.927	0.278886	0.0380822	2.56042	5.0925	-0.701899	0.567388	-0.154224	0.124662
154	21.314	12.8751	34.1891	36.0055	13.1061	22.8995	26.1628	0.278896	0.037687	2.67925	5.32885	-0.676723	0.541194	-0.154966	0.123931
155	21.5463	13.0986	34.6449	36.84	13.9211	22.9189	25.9538	0.279107	0.0373152	2.64629	5.26328	-0.679709	0.538151	-0.155776	0.123331
156	21.4775	12.979	34.4565	37.2353	13.7068	23.5284	26.2444	0.279481	0.0369745	2.73112	5.43201	-0.666009	0.522305	-0.156644	0.122837
157	22.4121	13.0621	35.4742	37.9348	13.5723	24.3626	25.6413	0.279999	0.0366741	2.74675	5.4631	-0.647368	0.502851	-0.157582	0.122416
158	21.9552	13.0725	35.0277	37.8903	14.8477	23.0426	26.1319	0.280628	0.0364025	2.63144	5.23375	-0.688319	0.529764	-0.158581	0.122046
159	21.6214	13.3498	34.9712	37.7387	13.6889	24.0498	26.3479	0.281386	0.0361573	2.75051	5.47058	-0.664185	0.50662	-0.159634	0.121752
160	22.3071	13.2479	35.555	39.0178	13.221	25.7968	26.0998	0.282223	0.035935	2.90149	5.77087	-0.623704	0.471342	-0.160753	0.121469
161	23.1133	13.3248	36.438	40.857	14.094	26.763	25.6493	0.283132	0.0357337	2.93805	5.84357	-0.606345	0.453814	-0.161921	0.121211
162	22.5506	13.7424	36.2929	40.276	15.6789	24.5972	25.949	0.284104	0.0355526	2.71131	5.3926	-0.663232	0.491793	-0.163137	0.120967
163	22.1692	13.5339	35.7031	40.0954	15.3758	24.7196	26.5801	0.285142	0.0353898	2.76947	5.50827	-0.66511	0.488406	-0.164412	0.12073
164	22.6863	13.2651	35.9514	39.8571	15.3811	24.476	26.6076	0.286204	0.0352446	2.72314	5.41614	-0.67769	0.492601	-0.165726	0.120478
165	22.4572	13.3796	35.8368	39.5638	15.6842	23.8796	26.9107	0.287355	0.0351162	2.66552	5.30153	-0.700424	0.504291	-0.16708	0.120275
166	22.1496	13.5447	35.6943	39.0712	14.6545	24.4167	27.245	0.288505	0.0350183	2.73588	5.44147	-0.692105	0.492917	-0.168482	0.120024
167	22.2553	13.3193	35.5746	38.5848	16.1342	22.4505	27.5689	0.289685	0.0349954	2.52433	5.02072	-0.756846	0.53348	-0.169916	0.119769
168	21.6818	13.7334	35.4153	38.1084	15.2463	22.8621	27.9338	0.290929	0.0350557	2.58288	5.13716	-0.750074	0.523316	-0.171378	0.119552
169	21.7785	13.5826	35.3611	38.4152	14.646	23.7692	28.2219	0.29216	0.0351691	2.68923	5.3487	-0.727298	0.501856	-0.172873	0.119287
170	22.7566	13.7522	36.5088	39.3947	14.5189	24.8757	27.5782	0.293403	0.0353274	2.72346	5.41677	-0.703371	0.480107	-0.174398	0.119005
171	22.897	14.1385	37.0354	40.7961	14.5868	26.2093	27.4255	0.29469	0.0355267	2.8299	5.62846	-0.672305	0.453685	-0.17594	0.118751
172	22.5586	13.7898	36.3484	41.0808	15.906	25.1748	28.1866	0.295977	0.0357597	2.77056	5.51044	-0.705119	0.470708	-0.177496	0.118481
173	22.5516	13.8815	36.4331	41.3951	16.2228	25.1724	28.3711	0.297241	0.0360258	2.7644	5.4982	-0.711713	0.469609	-0.179071	0.11817
174	22.8184	14.2407	37.0591	41.8939	16.5924	25.3015	28.1392	0.298515	0.0363231	2.7304	5.43058	-0.714835	0.466391	-0.180664	0.117851
175	23.6473	14.3023	37.9496	43.0867	15.7919	27.2948	27.728	0.299817	0.0366457	2.87588	5.71993	-0.668627	0.431353	-0.18226	0.117557
176	23.8986	14.8544	38.753	44.5381	17.4009	27.1372	27.3842	0.301104	0.0369902	2.801	5.571	-0.680136	0.433583	-0.183856	0.117247
177	23.3899	14.7688	38.1587	44.2411	18.7141	25.527	28.0619	0.30235	0.0373531	2.67716	5.32467	-0.726537	0.458009	-0.18545	0.1169
178	23.0954	14.5605	37.6559	43.5279	18.9931	24.5349	28.6708	0.303565	0.0377321	2.6073	5.18574	-0.765106	0.47648	-0.187042	0.116523
179	23.6102	14.9134	38.5236	42.825	19.3705	23.4545	28.269	0.305494	0.038126	2.43517	4.84339	-0.80453	0.498398	-0.188635	0.116859
180	23.4433	15.6567	39.0999	42.3942	19.0786	23.3156	28.0808	0.308269	0.0385326	2.38508	4.74375	-0.816604	0.506806	-0.190218	0.118051
181	22.961	15.894	38.855	42.7151	20.136	22.5791	28.491	0.311064	0.038947	2.32446	4.62318	-0.849407	0.528278	-0.191785	0.119278
182	23.3157	15.6516	38.9673	43.1408	20.5223	22.6185	28.6379	0.313844	0.0393676	2.32183	4.61796	-0.854759	0.532792	-0.193334	0.12051
183	23.6747	16.19	39.8648	43.9452	22.8112	21.134	28.2189	0.316589	0.0397922	2.1234	4.2233	-0.926814	0.57902	-0.19486	0.121728
184	23.3959	16.4769	39.8728	42.6268	21.9701	20.6568	28.4318	0.319297	0.0402195	2.07378	4.1246	-0.952083	0.596042	-0.196361	0.122936
185	23.5687	16.6397	40.2084	42.3213	20.9156	21.4057	28.4072	0.321973	0.0406463	2.13026	4.23694	-0.924215	0.579942	-0.197833	0.12414
186	23.6033	16.895	40.4983	44.0187	22.2485	21.7702	28.404	0.324604	0.0410723	2.15064	4.27747	-0.915529	0.575801	-0.199274	0.125331
187	23.6279	16.6994	40.3273	44.8617	22.2067	22.655	28.7228	0.327176	0.0414959	2.24701	4.46914	-0.886166	0.55858	-0.200679	0.126497
188	23.6886	16.7155	40.4041	44.9624	22.4003	22.5621	28.8646	0.329691	0.0419154	2.23365	4.44256	-0.895902	0.565963	-0.202052	0.127639
189	24.0379	16.8924	40.9302	45.1852	21.8449	23.3402	28.6842	0.332157	0.0423307	2.28031	4.53538	-0.872619	0.552442	-0.203389	0.128768
190	24.269	17.0105	41.2795	45.3266	22.4242	22.9024	28.62	0.334558	0.0427383	2.21927	4.41398	-0.895157	0.568027	-0.204681	0.129876
191	23.9014	16.9646	40.866	45.4432	21.8005	23.6427	29.0877	0.336876	0.0431393	2.31512	4.60462	-0.872747	0.554967	-0.205925	0.130951
192	24.3062	16.6615	40.9677	46.8913	22.2652	24.6261	29.1817	0.339107	0.0435318	2.40445	4.78229	-0.841059	0.535978	-0.207117	0.131989
193	24.5231	17.4563	41.9793	48.4596	22.5581	25.9015	28.639	0.341244	0.0439131	2.46738	4.90745	-0.804825	0.513936	-0.208255	0.132989
194	25.2283	17.5129	42.7412	49.4922	21.0544	28.4378	28.2702	0.343294	0.044284	2.66078	5.29211	-0.737712	0.47206	-0.209335	0.133959
195	25.3393	17.1197	42.459	50.4401	23.5544	26.8857	28.5979	0.34525	0.044643	2.53191	5.03579	-0.785281	0.503617	-0.210353	0.134897
196	25.1433	17.3797	42.523	50.1877	24.435	25.7527	28.6828	0.347098	0.0449879	2.42252	4.81822	-0.820528	0.52729	-0.211308	0.135791
197	24.7803	17.3577	42.138	48.7662	22.858	25.9083	29.068	0.348831	0.0453181	2.45958	4.89192	-0.819029	0.527391	-0.212194	0.136637
198	24.5435	17.2774	41.8209	48.0132	20.2108	27.8023	29.3992	0.350668	0.0456355	2.65938	5.28932	-0.767355	0.495867	-0.21301	0.137658
199	24.3462	15.9845	40.3307	47.4481	19.5158	27.9323	30.6052	0.353368	0.0459362	2.77088	5.51109	-0.765349	0.499936	-0.213751	0.139617
200	24.0596	15.9075	39.9671	46.5513	18.8013	27.75	30.9656	0.356237	0.0462178	2.7773	5.52385	-0.772667	0.511071	-0.214415	0.141822
201	24.0632	15.6715	39.7347	45.6833	16.8421	28.8412	31.232	0.358942	0.0464799	2.90363	5.77511	-0.745756	0.499241	-0.214998	0.143944
202	23.8745	15.1687	39.0432	44.8501	15.6552	29.195	31.8607	0.361474	0.0467248	2.99125	5.94939	-0.738133	0.500005	-0.215498	0.145977
203	24.365	15.1406	39.5057	45.5899	10.2751	35.3148	31.5474	0.363826	0.0469496	3.57347	7.10739	-0.616524	0.422188	-0.21591	0.147916
204	25.1393	17.3776	42.5169	48.4521	12.1982	36.254	29.3859	0.365988	0.047152	3.41524	6.79267	-0.596468	0.413111	-0.216232	0.149757
205	25.4431	16.3439	41.7869	50.3709	13.51	36.8609	29.9059	0.367954	0.0473308	3.52966	7.02024	-0.587279	0.411006	-0.21646	0.151494
206	24.881	15.8063	40.6873	50.2211	11.8671	38.354	30.7285	0.369714	0.0474856	3.77138	7.501	-0.564844	0.399307	-0.216591	0.153124
207	25.0315	15.7865	40.818	50.1674	11.1222	39.0452	30.6323	0.371262	0.0476177	3.82625	7.61014	-0.554809	0.396058	-0.216622	0.15464
208	25.1846	16.3192	41.5039	50.525	6.47133	44.0536	30.1169	0.372589	0.047725	4.24481	8.44262	-0.492556	0.354872	-0.216549	0.15604
209	26.0354	16.8437	42.8792	51.7144	11.4871	40.2273	29.1293	0.373686	0.0478054	3.75472	7.46788	-0.538662	0.391687	-0.21637	0.157316
210	25.0076	17.2911	42.2987	50.7862	10.5361	40.25	29.4869	0.374547	0.0478578	3.80651	7.57088	-0.53686	0.393711	-0.216081	0.158466
211	25.0798	18.8903	43.9701	50.7237	10.5405	40.1832	28.3169	0.375167	0.0478809	3.65612	7.27176	-0.536737	0.396905	-0.215678	0.159489
212	26.1752	19.2594	45.4346	51.804	9.71053	42.0935	27.3357	0.375534	0.0478738	3.7057	7.37039	-0.511237	0.381055	-0.215159	0.160375
213	25.2717	18.9327	44.2043	52.5627	8.33532	44.2274	28.0127	0.375642	0.0478361	4.00263	7.96095	-0.485109	0.364343	-0.214522	0.16112
214	25.7915	17.7669	43.5584	51.3205	9.46933	41.8512	28.3268	0.375493	0.0477705	3.84312	7.6437	-0.510853	0.386496	-0.213767	0.161726
215	25.3553	16.5512	41.9066	51.5133	8.28251	43.2308	29.3245	0.375093	0.0476752	4.12675	8.20782	-0.492487	0.375199	-0.212897	0.162196
216	24.7617	16.066	40.8277	50.5762	9.3136	41.2626	29.9596	0.374446	0.0475505	4.04257	8.0404	-0.513593	0.39391	-0.211915	0.162531
217	26.2366	17.347	43.5836	51.044	7.04918	43.9948	27.9207	0.373558	0.0473977	4.03774	8.03079	-0.479205	0.369902	-0.210823	0.162736
218	25.3584	16.9785	42.3368	50.4162	11.7744	38.6418	28.5791	0.372433	0.0472166	3.6509	7.26139	-0.542482	0.421336	-0.209623	0.16281
219	24.8347	17.7599	42.5946	49.2897	11.782	37.5078	28.2294	0.371078	0.0470081	3.52231	7.00562	-0.555408	0.433939	-0.208319	0.162759
220	24.4011	18.1498	42.5509	48.7905	10.6921	38.0984	28.0678	0.369499	0.0467729	3.58151	7.12338	-0.543143	0.426789	-0.206913	0.162586
221	24.981	17.8462	43.1768	47.6409	11.0514	36.5895	27.4822	0.367744	0.0465117	3.38953	6.74153	-0.561919	0.443875	-0.205451	0.162293
222	24.7501	16.5001	47.9143	48.811	8.16527	40.6457	24.6624	0.366606	0.0462257	3.39359	6.74961	-0.504237	0.39871	-0.204724	0.161882
223	25.0854	16.7236	48.3162	48.4944	12.7471	35.7473	24.4475	0.365964	0.0459164	2.95964	5.88652	-0.572414	0.45142	-0.204606	0.161358
224	24.5816	16.72	45.7924	47.5154	12.7297	34.7857	25.7634	0.365044	0.0455832	3.04047	6.04727	-0.587467	0.462117	-0.204321	0.160723
225	23.8321	19.3795	43.2115	46.4832	10.4635	36.0197	27.2338	0.363852	0.0452266	3.33466	6.6324	-0.566082	0.444198	-0.203874	0.159979
226	24.4818	19.2832	43.765	46.9396	11.69	35.2496	26.8146	0.362397	0.0448472	3.22438	6.41307	-0.577327	0.451973	-0.203268	0.159129
227	24.0143	17.9546	41.9689	45.9533	7.53218	38.4211	27.8513	0.360684	0.0444456	3.66201	7.28347	-0.527112	0.41172	-0.202507	0.158177
228	24.5122	17.5847	42.0969	46.5948	8.60936	37.9854	27.6448	0.35872	0.0440224	3.61116	7.18234	-0.531176	0.414007	-0.201596	0.157124
229	24.5368	16.612	41.1489	47.7757	7.21219	40.5635	28.1362	0.356513	0.0435784	3.94411	7.84456	-0.494386	0.384521	-0.200539	0.155975
230	25.6196	16.8413	42.4609	50.4881	10.1671	40.3211	27.0975	0.354069	0.0431142	3.79845	7.55486	-0.494414	0.383776	-0.199339	0.154731
231	24.8708	17.9767	42.8475	50.7455	9.1387	41.6068	26.6881	0.351395	0.0426305	3.88344	7.72388	-0.476379	0.36907	-0.198	0.153395
232	26.1507	18.5526	44.7034	50.5713	7.1827	43.3886	25.3762	0.348498	0.042128	3.88128	7.71959	-0.453751	0.350866	-0.196527	0.151971
233	25.405	18.8776	44.2826	51.2666	11.4741	39.7925	25.4122	0.345384	0.0416073	3.59487	7.14995	-0.489855	0.378117	-0.194924	0.150461
234	25.7604	19.5787	45.3391	50.6661	11.3967	39.2693	24.5952	0.342061	0.0410692	3.46463	6.8909	-0.492371	0.379392	-0.193194	0.148867
235	24.7806	19.9668	44.7474	48.2878	11.4902	36.7976	24.6971	0.338536	0.0405145	3.2904	6.54438	-0.520081	0.400079	-0.191342	0.147194
236	24.4236	17.2412	41.6648	45.2112	10.2259	34.9852	26.2712	0.334815	0.0399445	3.35882	6.68045	-0.542021	0.416276	-0.189372	0.145443
237	22.7201	16.3439	39.064	41.0204	8.94625	32.0741	27.6749	0.330904	0.0393589	3.28501	6.53366	-0.584469	0.448178	-0.187287	0.143617
238	22.1207	16.9749	39.0956	39.0259	8.28197	30.7439	27.3299	0.326812	0.0387584	3.147	6.25917	-0.602339	0.461199	-0.185092	0.14172
239	21.7325	16.0196	37.7521	37.7748	6.82617	30.9487	27.9551	0.322545	0.0381438	3.27801	6.51974	-0.591329	0.452091	-0.182791	0.139753
240	21.7827	14.7643	36.5471	36.7809	6.54877	30.2321	28.489	0.318109	0.0375156	3.30937	6.58211	-0.598299	0.456797	-0.180388	0.137721
241	21.5803	14.7322	36.3125	36.3015	4.92932	31.3722	28.2754	0.313512	0.0368747	3.45534	6.87242	-0.568285	0.43326	-0.177887	0.135625
242	21.2175	14.3173	42.4733	41.8658	11.6632	30.2025	24.7754	0.30876	0.0362215	2.92843	5.82444	-0.581916	0.443089	-0.175291	0.133468
243	21.7387	15.9055	50.6845	49.5865	17.5724	32.0141	19.8668	0.30386	0.0355567	2.55301	5.07775	-0.539166	0.409995	-0.172606	0.131254
244	23.6127	19.2696	42.8822	44.0466	13.4601	30.5864	22.868	0.298819	0.034881	2.8517	5.67183	-0.556141	0.422365	-0.169834	0.128985
245	23.1248	18.2011	41.3259	41.6388	11.0417	30.5971	23.3223	0.293645	0.0341951	2.96352	5.89423	-0.54883	0.416333	-0.166981	0.126664
246	22.9469	17.5528	40.4998	39.6163	7.07626	32.5401	23.3811	0.288343	0.0334997	3.21306	6.39055	-0.504539	0.382262	-0.164049	0.124293
247	22.6789	16.3805	39.0594	40.2951	8.40248	31.8927	23.8085	0.28292	0.0327955	3.27034	6.50448	-0.505368	0.382463	-0.161044	0.121876
248	22.3278	15.4366	37.7644	40.5675	8.42948	32.1381	24.1438	0.277384	0.032083	3.40385	6.77002	-0.491718	0.371709	-0.157968	0.119416
249	22.4719	15.3463	37.8182	40.2113	8.80277	31.4085	23.6324	0.271742	0.031363	3.32202	6.60726	-0.493007	0.372286	-0.154827	0.116915
250	22.7622	15.4271	38.1893	40.0852	7.48184	32.6034	22.9181	0.265999	0.0306361	3.41453	6.79125	-0.465674	0.35128	-0.151624	0.114375
251	22.8336	15.569	38.4026	40.4396	6.79813	33.6415	22.2996	0.260164	0.029903	3.5041	6.9694	-0.441002	0.332322	-0.148363	0.111801
252	23.0736	16.3486	39.4222	42.7056	8.26605	34.4395	21.2576	0.254242	0.0291643	3.49428	6.94988	-0.421616	0.317401	-0.145048	0.109194
253	24.3101	16.9693	41.2794	45.5377	11.3726	34.165	19.8236	0.248241	0.0284208	3.3143	6.59192	-0.415097	0.31218	-0.141684	0.106557
254	24.5479	17.1096	41.6575	45.7896	11.3497	34.4399	19.1586	0.242168	0.027673	3.30885	6.58107	-0.402512	0.30244	-0.138274	0.103894
255	24.2665	17.1022	41.3687	44.9596	12.2733	32.6863	18.8121	0.236029	0.0269218	3.16148	6.28796	-0.415737	0.31207	-0.134822	0.101207
256	23.3914	16.7716	40.163	42.3346	12.8895	29.4452	18.8846	0.229832	0.0261678	2.93462	5.83676	-0.446006	0.334503	-0.131332	0.0984992
257	22.6042	16.2008	38.805	39.6084	10.2184	29.39	19.0101	0.223582	0.0254119	3.02965	6.02576	-0.434915	0.325901	-0.127809	0.0957729
258	22.306	15.7074	38.0134	38.4514	10.3143	28.1371	18.8674	0.217288	0.0246544	2.95952	5.88628	-0.442169	0.331047	-0.124257	0.0930311
259	22.1227	15.048	37.1706	37.3564	8.77913	28.5773	18.7384	0.210955	0.0238959	3.07662	6.11918	-0.423453	0.316781	-0.120678	0.0902766
260	21.2578	13.4456	34.7034	34.9433	8.10047	26.8428	19.5113	0.204591	0.0231373	3.08829	6.1424	-0.438908	0.328059	-0.117078	0.0875124
261	20.0545	10.9259	30.9804	31.2572	7.54691	23.7103	21.1889	0.198202	0.0223791	3.06436	6.09479	-0.478986	0.357737	-0.113461	0.0847412
262	18.9613	9.93131	28.8926	28.8924	6.01236	22.88	21.942	0.191796	0.0216221	3.16845	6.30183	-0.480012	0.35823	-0.10983	0.0819658
263	18.7659	10.4041	29.17	27.9278	5.99697	21.9308	21.0252	0.185379	0.0208669	3.00997	5.98661	-0.484434	0.361252	-0.10619	0.0791891
264	19.1301	11.7833	30.9135	28.5617	5.52861	23.0331	19.1776	0.178958	0.0201141	2.97837	5.92377	-0.446872	0.333005	-0.102545	0.0764138
265	19.5282	13.4973	33.0255	30.1145	7.71434	22.4002	17.3096	0.172541	0.0193645	2.71959	5.40907	-0.442165	0.329247	-0.0988977	0.0736429
266	20.0528	14.768	34.8208	31.009	8.63722	22.3718	15.8033	0.166132	0.0186186	2.56984	5.11122	-0.426194	0.317138	-0.0952534	0.070879
267	20.1251	14.5163	34.6414	30.9949	8.6594	22.3355	15.2643	0.159741	0.0178773	2.57911	5.12968	-0.41015	0.304984	-0.0916158	0.068125
268	20.2409	14.4261	34.6671	31.6611	8.39355	23.2676	14.6524	0.153373	0.0171412	2.68426	5.3388	-0.378767	0.281461	-0.087989	0.0653838
269	20.6546	14.6147	35.2693	32.9273	7.09469	25.8326	13.8118	0.147035	0.0164108	2.92873	5.82503	-0.327861	0.243473	-0.0843769	0.0626582
270	20.7912	13.8519	34.6431	33.3999	8.14028	25.2596	13.4587	0.140735	0.015687	2.91576	5.79923	-0.319964	0.237449	-0.0807836	0.059951
271	20.7605	12.4642	33.2247	32.9394	7.64665	25.2928	13.4139	0.134478	0.0149704	3.04699	6.06025	-0.305408	0.226506	-0.0772131	0.0572649
272	20.5694	12.286	32.8554	32.4442	7.59241	24.8518	12.9423	0.128272	0.0142616	3.0256	6.01771	-0.296411	0.219695	-0.0736695	0.0546029
273	20.3301	12.7418	33.0719	32.2348	6.29514	25.9396	12.2454	0.122124	0.0135613	3.1371	6.23947	-0.270827	0.200612	-0.0701568	0.0519677
274	20.048	12.7494	32.7974	31.4325	6.73767	24.6948	11.7338	0.116041	0.0128702	3.01133	5.98932	-0.270133	0.199976	-0.066679	0.0493621
275	20.0396	11.8457	31.8853	30.5309	6.83115	23.6997	11.4467	0.110029	0.0121889	2.97317	5.91342	-0.26681	0.197402	-0.0632402	0.0467891
276	19.7639	10.9815	30.7454	29.5955	6.18494	23.4106	11.2338	0.104096	0.0115182	3.04623	6.05875	-0.255615	0.189012	-0.0598444	0.0442513
277	18.8339	10.8106	29.6445	28.8254	6.57851	22.2469	10.9989	0.0982471	0.0108586	3.00144	5.96965	-0.253954	0.187678	-0.0564955	0.0417516
278	19.7366	11.7714	31.508	28.5832	7.40193	21.1812	9.76027	0.0924906	0.010211	2.69267	5.35554	-0.251133	0.185491	-0.0531978	0.0392929
279	18.0918	10.5355	28.6273	25.6516	7.34669	18.3049	10.0831	0.086833	0.00957581	2.55612	5.08394	-0.273489	0.201893	-0.0499551	0.0368779
280	16.8088	9.27323	26.082	22.3522	3.86816	18.484	10.3527	0.081281	0.00895388	2.8382	5.64497	-0.253167	0.186795	-0.0467715	0.0345095
281	17.0164	9.25357	26.2699	22.7072	4.1307	18.5765	9.59296	0.0758415	0.00834583	2.82869	5.62606	-0.23498	0.173286	-0.0436511	0.0321904
282	17.047	9.36645	26.4134	22.6792	4.5722	18.107	8.87188	0.0705215	0.00775232	2.74211	5.45387	-0.224184	0.16524	-0.0405978	0.0299236
283	16.9285	9.00488	25.9334	22.0823	2.22991	19.8524	8.37136	0.0653276	0.00717404	3.06269	6.09147	-0.189781	0.139814	-0.0376158	0.0277118
284	17.8093	9.21654	27.0258	23.3062	3.98069	19.3255	7.41617	0.0602669	0.00661165	2.86113	5.69058	-0.179582	0.132234	-0.034709	0.0255579
285	17.6486	10.4061	28.0546	24.5813	4.77989	19.8014	6.56112	0.0553461	0.00606582	2.82331	5.61536	-0.161039	0.118524	-0.0318815	0.0234646
286	17.5468	11.2528	28.7996	25.0291	5.51512	19.514	5.84053	0.0505721	0.00553723	2.71045	5.3909	-0.149306	0.109836	-0.0291373	0.0214347
287	18.7346	11.4784	30.213	26.0498	5.81441	20.2354	5.06019	0.0459517	0.00502655	2.67907	5.32848	-0.130887	0.0962415	-0.0264805	0.0194712
288	18.2229	11.69	29.9129	25.4214	4.69031	20.7311	4.61454	0.0414918	0.00453445	2.77223	5.51376	-0.115366	0.0847902	-0.023915	0.0175768
289	17.7433	10.4933	28.2367	24.2123	7.48808	16.7242	4.38356	0.0371992	0.00406159	2.36894	4.71166	-0.128254	0.0942204	-0.0214449	0.0157543
290	16.4429	8.21731	24.6602	20.253	4.12801	16.125	4.4652	0.0330818	0.00360878	2.61583	5.2027	-0.118292	0.0868643	-0.0190748	0.014007
291	16.4666	10.7404	27.207	20.5997	6.09386	14.5058	3.56604	0.0291471	0.00317673	2.13265	4.2417	-0.11587	0.085049	-0.0168091	0.012338
292	15.886	11.0785	26.9645	19.8223	5.97277	13.8495	3.13602	0.0254004	0.00276597	2.05533	4.08791	-0.105774	0.0776058	-0.014651	0.0107494
293	15.235	8.39969	23.6347	17.4223	4.0748	13.3475	3.07776	0.0218486	0.00237717	2.25899	4.49297	-0.0944224	0.0692482	-0.0126046	0.00924406
294	14.8873	8.12041	23.0078	16.5292	3.30507	13.2241	2.67824	0.0184987	0.002011	2.2987	4.57196	-0.0809624	0.0593528	-0.0106738	0.00782485
295	14.5801	8.47981	23.0599	16.9402	1.51026	15.43	2.21832	0.0153573	0.00166813	2.68363	5.33756	-0.0574285	0.0420833	-0.00886274	0.00649457
296	15.1391	3.56231	18.7014	16.8474	1.56078	15.2866	2.21477	0.0124314	0.00134923	3.28832	6.54024	-0.0469815	0.0344143	-0.0071754	0.00525603
297	14.9093	0	14.9093	16.4418	0.57583	15.866	2.17258	0.00972788	0.00105496	4.2568	8.46647	-0.0353756	0.0259028	-0.00561583	0.00411205
298	14.5174	0	14.5174	15.5717	0.189131	15.3825	1.66749	0.00725351	0.000786012	4.24012	8.43329	-0.0271816	0.0198954	-0.00418807	0.00306544
299	15.0291	1.34728	16.3764	16.8326	2.18667	14.6459	1.07327	0.00501517	0.000543044	3.68039	7.32004	-0.0198261	0.0145063	-0.00289614	0.00211903
300	15.4427	10.3606	25.8033	17.4898	2.04584	15.444	0.398571	0.00305408	0.000330454	2.39683	4.76712	-0.0114687	0.00838837	-0.00176392	0.00129016
301	18.8253	10.2127	29.0381	24.4179	8.13007	16.2878	0.173604	0.00151195	0.000163481	2.24365	4.46247	-0.00536212	0.0039206	-0.000873373	0.000638581

## Sheet: T1_NHP2
																								FM		C2-C3		C5-C6		T4-T5		T10-T11		L3-L4
																							Vertebrae Z location:	0		14.7		27.5		70		147.1		215
Normalized distance from FM (mm)	Perimeter of dura (mm)	Perimeter of spinal cord (mm)	Perimeter of SAS (mm)	Area of dura(mm2)	Area of spinal cord (mm2)	Area of SAS (mm2)	Reynolds number	Flow rate amplitude (ml/s)	Stroke volume (ml)	Hydraulic diameter (mm)	Womerseley number	Mean systolic velocity (cm/s)	Mean diastolic velocity (cm/s)	Flow rate at peak systole (ml/s)	Flow rate at peak diastole (ml/s)	Surface area of dura (cm2)	Surface area of spinal cord (cm2)	Surface area of SAS (cm2)	Volume of dura (ml)	Volume of spinal cord (ml)	Volume of SAS (ml)	Length of subarachnoid space (mm)	Pulse wave velocity (m/s)	Time (ms)	CSF flow rate (ml/s)	Time (ms)	CSF flow rate (ml/s)	Time (ms)	CSF flow rate (ml/s)	Time (ms)	CSF flow rate (ml/s)	Time (ms)	CSF flow rate (ml/s)	Time (ms)	CSF flow rate (ml/s)
0	39.4829	26.3219	109.886	187.77	114.205	73.565	19.7148	0.565592	0.0922612	3.03539	6.10696	-0.706578	0.394149	-0.363235	0.202357	66.3823	41.0874	111.917	11.9008	4.51889	7.38194	301.477	1.3084	0	0.194118	0	0.294999	0	0.442719	0	0.135304	0	0.0379944	0	-0.0647033
1	44.5443	29.6962	88.7934	178.311	66.7358	111.575	23.5278	0.562909	0.092119	5.02869	10.1173	-0.324266	0.180254	-0.361794	0.201115									23	0.188448	23.2609	0.320949	23.4348	0.394293	23	0.114544	23	-0.0787056	23	-0.133393
2	42.6519	28.4346	83.8426	157.625	53.5514	104.074	25.0583	0.565973	0.0922828	4.95873	9.97658	-0.351145	0.195711	-0.363441	0.202531									46	0.0845281	46.5217	0.235896	46.8696	0.303059	46	0.089724	46	0.0368744	46	-0.0356233
3	40.0989	26.7326	78.0225	135.673	47.2909	88.3816	27.2547	0.5742	0.0927237	4.52216	9.09824	-0.41999	0.235659	-0.367865	0.206335									69	-0.218052	69.7826	-0.109769	70.3043	-0.0897854	69	0.050374	69	0.0883944	69	0.0344667
4	36.5534	24.3689	69.9814	113.143	40.699	72.4445	31.1018	0.587019	0.0934286	4.13035	8.30996	-0.523936	0.296899	-0.37477	0.212249									92	-0.347892	93.0435	-0.41717	93.7391	-0.40581	92	-0.025416	92	0.0805644	92	0.0728967
5	34.0088	22.1172	59.6426	93.2552	34.5907	58.6645	37.4672	0.603852	0.0943892	3.9289	7.90464	-0.662092	0.37968	-0.383863	0.219989									115	-0.363442	116.304	-0.500997	117.174	-0.524533	115	-0.093926	115	0.0536144	115	0.107247
6	32.2466	20.4923	52.7389	79.088	29.3639	49.724	43.2941	0.624113	0.0955914	3.76787	7.58067	-0.797805	0.463459	-0.394839	0.229274									138	-0.332272	139.565	-0.484616	140.609	-0.494086	138	-0.164776	138	0.0148344	138	0.0827867
7	29.9647	19.5313	49.496	69.6866	28.3854	41.3013	47.5617	0.647202	0.0970143	3.32887	6.69744	-1.00384	0.591477	-0.407375	0.239828									161	-0.270712	162.826	-0.427079	164.043	-0.433357	161	-0.193836	161	-0.0292856	161	0.0567267
8	29.0332	19.2623	48.2955	64.0053	29.4888	34.5165	50.3305	0.672496	0.0986302	2.85894	5.75196	-1.2245	0.731137	-0.421131	0.251365									184	-0.209152	186.087	-0.332798	187.478	-0.325536	184	-0.172266	184	-0.101506	184	0.0363067
9	28.7453	19.5047	48.2499	61.4823	30.1019	31.3805	52.1308	0.69936	0.100632	2.6013	5.23362	-1.3922	0.842389	-0.435763	0.263597									207	-0.146102	209.348	-0.263737	210.913	-0.302934	207	-0.156156	207	-0.130356	207	-0.00308334
10	28.0503	20.0116	48.0618	59.0443	31.2155	27.8287	54.1543	0.727153	0.103879	2.31571	4.65904	-1.63183	1.00018	-0.450909	0.276244									230	-0.0736219	232.609	-0.151926	234.348	-0.164549	230	-0.137576	230	-0.128986	230	-0.0498333
11	27.0019	20.2191	47.221	55.8278	30.242	25.5858	57.0097	0.755222	0.108576	2.16748	4.3608	-1.82252	1.13002	-0.466188	0.289034									253	-0.0104319	255.87	-0.0359286	257.783	-0.112854	253	-0.108656	253	-0.126936	253	-0.0675233
12	26.629	19.5947	46.2236	54.1753	29.6043	24.5709	60.0979	0.783313	0.114069	2.12593	4.2772	-1.96098	1.23139	-0.481201	0.302112									276	0.0925281	279.13	0.110768	281.217	0.10635	276	-0.085626	276	-0.0914356	276	-0.0805933
13	26.5457	19.1629	45.7086	53.1164	28.9894	24.127	62.5827	0.811232	0.119862	2.11149	4.24815	-2.05385	1.30825	-0.495555	0.315677									299	0.149688	302.391	0.218112	304.652	0.165259	299	-0.048186	299	-0.0592456	299	-0.0742733
14	26.1358	18.803	44.9388	51.5607	27.7984	23.7623	65.3809	0.837775	0.125626	2.11485	4.25492	-2.14307	1.38527	-0.508882	0.328892									322	0.137028	325.652	0.203132	328.087	0.175002	322	-0.013006	322	-0.00694558	322	-0.0451233
15	25.7572	18.4544	44.2115	49.8663	26.9534	22.9129	68.0224	0.862091	0.131185	2.07292	4.17056	-2.27471	1.48944	-0.520988	0.341103									345	0.0879781	348.913	0.107917	351.522	0.129925	345	0.015284	345	0.0360344	345	-0.00471334
16	25.4284	18.3559	43.7843	48.2989	25.5941	22.7049	70.1197	0.884164	0.136484	2.07435	4.17343	-2.34245	1.55157	-0.531864	0.352299									368	0.0675481	372.174	0.0443654	374.957	-0.00926736	368	0.047794	368	0.0674944	368	0.0413767
17	24.7065	17.7757	42.4822	46.7963	24.6167	22.1795	73.6345	0.904018	0.141499	2.08828	4.20145	-2.44372	1.63586	-0.541545	0.362472									391	0.0678881	395.435	0.0740434	398.391	-0.0219214	391	0.096144	391	0.0822644	391	0.0753867
18	24.6697	17.791	42.4607	46.5501	24.4749	22.0752	74.7901	0.921712	0.146221	2.07968	4.18415	-2.49213	1.68372	-0.550058	0.371655									414	0.0787881	418.696	0.0591214	421.826	0.0541866	414	0.090704	414	0.0946844	414	0.0854167
19	24.9418	17.948	42.8899	47.0152	25.1194	21.8958	75.0234	0.937332	0.15065	2.04186	4.10807	-2.54728	1.73616	-0.557432	0.3799									437	0.0996781	441.957	0.0843124	445.261	0.109134	437	0.097594	437	0.0694444	437	0.0737367
20	24.718	17.7493	42.4672	46.6441	24.9948	21.6493	76.6201	0.950946	0.154798	2.03924	4.1028	-2.60385	1.78865	-0.563708	0.387237									460	0.123008	465.217	0.124182	468.696	0.135843	460	0.117564	460	0.0704244	460	0.0354667
21	24.5765	18.3138	42.8903	45.8033	24.2983	21.505	76.5712	0.962608	0.15868	2.00614	4.0362	-2.64604	1.83105	-0.568928	0.39368									483	0.153108	488.478	0.222989	492.13	0.209606	483	0.093164	483	0.0344844	483	0.00677666
22	24.6952	18.1602	42.8554	44.956	24.1595	20.7965	77.2034	0.972392	0.162322	1.94088	3.9049	-2.75729	1.92092	-0.573133	0.399259									506	0.185118	511.739	0.293296	515.565	0.316696	506	0.096794	506	0.00662442	506	-0.0312533
23	24.377	17.5152	41.8922	44.4639	23.8732	20.5907	79.4266	0.980371	0.165808	1.96654	3.95654	-2.79925	1.96213	-0.576362	0.404009									529	0.203248	535	0.319217	539	0.421188	529	0.116494	529	0.000144422	529	-0.0771233
24	23.9822	17.6302	41.6125	44.602	24.123	20.479	80.2655	0.986622	0.16917	1.96866	3.96078	-2.826	1.99244	-0.578658	0.407964
25	24.3355	17.8728	42.2083	45.3251	23.5338	21.7914	79.3304	0.991333	0.172285	2.0641	4.15281	-2.6719	1.89409	-0.580061	0.411272
26	24.5399	18.0597	42.5996	45.6033	24.2494	21.3539	78.6698	0.995848	0.17508	2.00518	4.03426	-2.73088	1.95374	-0.580612	0.415236
27	24.5986	17.9537	42.5523	46.1665	25.5252	20.6413	78.7231	1.00006	0.177563	1.94039	3.90393	-2.81314	2.03412	-0.58036	0.419699
28	24.9054	17.8783	42.7836	46.9537	25.4105	21.5432	78.1644	1.00317	0.179737	2.01399	4.05199	-2.69038	1.96789	-0.579352	0.423818
29	24.6699	18.1988	42.8686	46.8534	26.034	20.8194	77.7733	1.00522	0.181612	1.9424	3.90795	-2.78	2.05853	-0.57762	0.4276
30	24.9957	18.853	43.8487	48.2212	27.0008	21.2204	75.755	1.00624	0.183194	1.93457	3.89221	-2.71795	2.03614	-0.5752	0.431043
31	25.4496	19.2859	44.7356	49.9336	28.3941	21.5395	73.8199	1.00628	0.184487	1.92601	3.87498	-2.65761	2.01696	-0.572133	0.434147
32	25.7853	19.4611	45.2465	51.5241	29.7218	21.8023	72.5249	1.00535	0.185497	1.92709	3.87716	-2.60973	2.00536	-0.568458	0.436893
33	26.5393	19.9039	46.4432	53.0017	30.2155	22.7863	70.1434	1.00347	0.186226	1.96247	3.94835	-2.477	1.92817	-0.564216	0.439251
34	26.2274	19.6127	45.8401	53.2896	30.0275	23.2621	70.4738	1.00066	0.186682	2.03117	4.08656	-2.4051	1.89673	-0.559447	0.44121
35	25.3919	18.9463	44.3382	51.9204	28.144	23.7764	72.1509	0.996938	0.186868	2.14565	4.31688	-2.33151	1.86248	-0.554192	0.442746
36	25.993	18.682	44.6751	51.1142	27.4945	23.6197	70.8855	0.992312	0.186784	2.11577	4.25677	-2.32258	1.87957	-0.548489	0.443823
37	26.5457	18.985	45.5307	52.1388	27.3141	24.8247	68.7628	0.986812	0.186439	2.18035	4.38671	-2.19164	1.79526	-0.54238	0.444432
38	26.6434	19.1205	45.7639	53.3147	27.5629	25.7517	67.5915	0.980456	0.185837	2.25084	4.52851	-2.08104	1.72635	-0.535905	0.444551
39	26.7209	18.6671	45.388	53.4452	26.9266	26.5186	67.2867	0.973273	0.184979	2.33766	4.7032	-1.99721	1.67633	-0.529103	0.444169
40	26.2357	18.9849	45.2205	53.3782	27.2065	26.1717	66.6316	0.965277	0.18387	2.31519	4.65798	-1.99611	1.69528	-0.522013	0.443264
41	26.1756	19.158	45.3336	52.3109	27.2139	25.097	65.5282	0.956504	0.18252	2.21445	4.4553	-2.05082	1.76079	-0.514659	0.441845
42	25.8048	18.6055	44.4103	51.0303	25.3149	25.7154	65.9139	0.946984	0.180934	2.31808	4.6638	-1.97386	1.71231	-0.507054	0.439931
43	26.0018	18.0534	44.0551	50.308	24.578	25.73	65.4105	0.93673	0.179118	2.33651	4.70088	-1.94062	1.70097	-0.49921	0.437521
44	25.8431	17.7251	43.5682	49.6042	23.4178	26.1863	65.0714	0.925766	0.17708	2.40547	4.83962	-1.87743	1.6612	-0.491138	0.434628
45	25.2508	17.6308	42.8816	49.079	23.0544	26.0246	64.9922	0.914128	0.174831	2.42738	4.8837	-1.85607	1.658	-0.482851	0.431277
46	25.0451	16.7154	41.7605	47.7507	22.1619	25.5889	65.5776	0.901857	0.172379	2.45205	4.93334	-1.85383	1.67067	-0.474359	0.427498
47	24.7132	16.1238	40.837	45.5348	20.1863	25.3485	65.8203	0.888987	0.169731	2.48284	4.99528	-1.83716	1.66999	-0.465689	0.423298
48	24.0089	15.9573	39.9662	43.7767	19.862	23.9147	65.9864	0.875555	0.166899	2.39254	4.81361	-1.913	1.75342	-0.456868	0.418687
49	23.6035	15.5961	39.1996	41.9798	18.5681	23.4116	65.9496	0.86158	0.163891	2.38923	4.80695	-1.91359	1.76735	-0.447896	0.413685
50	22.9504	15.8638	38.8142	39.9766	18.4385	21.5382	65.2472	0.847079	0.160717	2.21897	4.46439	-2.04791	1.90627	-0.43877	0.408309
51	22.6527	15.5848	38.2375	38.7588	18.8886	19.8703	64.8384	0.832115	0.157388	2.07858	4.18194	-2.16173	2.02615	-0.429535	0.40258
52	22.4534	15.2928	37.7462	38.534	18.9188	19.6152	64.2547	0.816723	0.153911	2.07865	4.18209	-2.14221	2.02144	-0.420208	0.396515
53	22.385	15.1379	37.523	38.7223	18.6457	20.0766	63.1879	0.800918	0.150298	2.14029	4.30611	-2.0474	1.94436	-0.410784	0.390135
54	22.851	14.8312	37.6821	39.2612	17.7444	21.5168	61.4757	0.784775	0.146558	2.28364	4.5945	-1.86928	1.78595	-0.401309	0.383466
55	23.009	14.6021	37.611	39.1827	17.3813	21.8014	60.1243	0.768313	0.142705	2.3185	4.66465	-1.79719	1.72724	-0.39179	0.376523
56	22.6371	14.5075	37.1446	39.0915	16.7808	22.3106	59.3971	0.75157	0.138747	2.40317	4.83499	-1.71528	1.65712	-0.382252	0.369318
57	22.8654	14.3279	37.1933	39.4082	17.0478	22.3605	57.8492	0.734599	0.134695	2.40507	4.83881	-1.667	1.6185	-0.372729	0.36187
58	22.765	14.0969	36.8619	39.3984	16.0241	23.3743	56.8761	0.717436	0.130559	2.53788	5.10602	-1.55796	1.51905	-0.363237	0.354199
59	22.6439	14.0279	36.6718	39.0489	15.763	23.2859	55.6911	0.700135	0.126352	2.54014	5.11057	-1.52024	1.48813	-0.353813	0.346321
60	22.3376	13.7422	36.0797	38.2182	16.2777	21.9405	55.1135	0.682754	0.122085	2.43197	4.89295	-1.5708	1.5424	-0.344497	0.338257
61	22.0074	14.0406	36.0481	36.8961	15.8848	21.0113	53.7019	0.665352	0.117768	2.33195	4.69171	-1.59602	1.57082	-0.335326	0.330026
62	21.8228	13.7475	35.5702	36.4728	16.319	20.1538	52.9623	0.648015	0.113415	2.26612	4.55927	-1.61974	1.59631	-0.32637	0.321645
63	22.1624	13.755	35.9174	36.8134	15.4153	21.3982	51.0808	0.630832	0.109036	2.38136	4.79112	-1.49107	1.46967	-0.317697	0.313135
64	21.8966	13.7169	35.6135	36.796	14.6877	22.1083	50.151	0.613924	0.104647	2.48347	4.99654	-1.39948	1.37731	-0.309411	0.304512
65	22.0859	13.1847	35.2706	37.0783	14.7833	22.295	49.3851	0.59756	0.10026	2.52838	5.08691	-1.35388	1.32716	-0.301762	0.295798
66	22.0272	13.3336	35.3609	36.5806	14.966	21.6145	48.1042	0.581707	0.0958896	2.44505	4.91925	-1.36429	1.32855	-0.294698	0.287009
67	21.5279	13.8013	35.3292	34.8897	15.6488	19.2409	47.0464	0.566129	0.0916129	2.17833	4.38263	-1.50331	1.45172	-0.287964	0.278165
68	20.8088	14.2156	35.0244	32.9342	15.4966	17.4377	46.3782	0.550716	0.0876476	1.99118	4.00611	-1.61493	1.54501	-0.28143	0.269285
69	20.3843	14.2848	34.6692	32.1248	16.1349	15.9899	45.7935	0.535454	0.0840617	1.84451	3.711	-1.72338	1.63103	-0.275063	0.260391
70	20.292	14.0182	34.3102	31.6018	16.1598	15.4419	45.227	0.520348	0.0806868	1.80035	3.62217	-1.74109	1.62876	-0.268848	0.2515
71	20.698	13.7179	34.4159	33.2728	16.4325	16.8403	44.0746	0.505404	0.0774386	1.95666	3.93666	-1.56764	1.44808	-0.262774	0.242631
72	21.4529	13.8154	35.2683	35.2504	15.9814	19.269	42.0495	0.490628	0.0743257	2.18377	4.39359	-1.33961	1.22006	-0.256829	0.233799
73	21.7959	13.8323	35.6281	35.6061	14.9883	20.6178	40.6672	0.476048	0.0713654	2.31482	4.65724	-1.21799	1.09197	-0.251024	0.225025
74	21.8306	13.5159	35.3465	35.0807	15.3866	19.6941	40.064	0.461677	0.0686035	2.22822	4.48301	-1.24758	1.09961	-0.24535	0.216326
75	21.288	13.2966	34.5846	34.4366	15.042	19.3945	40.0215	0.447515	0.0661832	2.24394	4.51464	-1.23681	1.07152	-0.239793	0.207722
76	21.3579	13.23	34.5878	34.9295	15.2366	19.6929	39.1162	0.433596	0.0641588	2.2775	4.58216	-1.19017	1.01179	-0.234365	0.199232
77	21.5938	12.9536	34.5474	35.328	14.2142	21.1138	38.2697	0.419937	0.0624584	2.44527	4.91969	-1.08807	0.907099	-0.229064	0.190873
78	21.5423	12.7642	34.3065	35.7204	13.9443	21.7761	37.6657	0.40654	0.0610508	2.539	5.10828	-1.02805	0.838789	-0.223874	0.182666
79	21.9444	12.9902	34.9346	36.8892	14.9896	21.8996	36.1677	0.393448	0.0598458	2.50782	5.04555	-0.999293	0.797531	-0.21882	0.174628
80	22.2753	13.113	35.3883	36.6464	14.5669	22.0795	34.8863	0.380664	0.058769	2.49568	5.02112	-0.968739	0.755411	-0.213885	0.166779
81	21.9991	12.9795	34.9786	35.6994	14.6699	21.0295	34.4998	0.368211	0.0578059	2.40419	4.83705	-0.995204	0.757175	-0.209073	0.159138
82	21.6654	13.4948	35.1602	35.1426	14.6322	20.5104	33.5591	0.356112	0.0569547	2.3335	4.69482	-0.99655	0.73978	-0.20439	0.151722
83	21.2797	13.6447	34.9244	35.3345	15.0458	20.2887	33.0246	0.344374	0.0562125	2.32373	4.67517	-0.984883	0.712384	-0.199822	0.144552
84	21.3753	13.2856	34.6609	35.1806	15.2088	19.9718	32.5385	0.33304	0.0555748	2.30482	4.63712	-0.978325	0.68912	-0.195395	0.137645
85	21.6578	13.2113	34.8692	35.3418	15.0473	20.2944	31.6344	0.322111	0.0550372	2.32796	4.68367	-0.941962	0.645958	-0.191093	0.131018
86	21.6352	13.3076	34.9427	35.9876	14.852	21.1356	30.8756	0.311592	0.0545917	2.4195	4.86786	-0.884974	0.590451	-0.186917	0.124675
87	21.4238	13.4203	34.8441	36.024	14.0114	22.0126	30.2944	0.301493	0.0542335	2.52707	5.08426	-0.831236	0.539242	-0.182882	0.118611
88	21.7438	13.1091	34.8529	36.1567	15.1109	21.0458	29.642	0.294427	0.0539573	2.41549	4.85978	-0.851588	0.549334	-0.178984	0.115443
89	22.0029	13.3999	35.4028	36.3816	15.4502	20.9314	28.5754	0.289611	0.0537559	2.36477	4.75773	-0.837582	0.546658	-0.17523	0.11438
90	21.7254	13.4898	35.2152	35.9437	15.1935	20.7503	28.1324	0.286318	0.0536201	2.35684	4.74178	-0.827226	0.552825	-0.171637	0.114681
91	21.5433	13.2388	34.7821	35.0989	15.1211	19.9778	27.9154	0.284551	0.0535372	2.29733	4.62206	-0.842205	0.5826	-0.168222	0.116329
92	21.4365	13.3942	34.8307	34.9005	14.1926	20.708	27.3472	0.283303	0.053493	2.3779	4.78416	-0.798084	0.571735	-0.165018	0.118285
93	21.2664	13.2478	34.5142	34.9131	14.6002	20.3129	27.1001	0.282126	0.053473	2.35372	4.7355	-0.798301	0.591813	-0.162048	0.120078
94	21.4167	13.2512	34.6679	35.0606	14.8193	20.2413	26.5316	0.28105	0.0534651	2.33536	4.69857	-0.787399	0.601357	-0.159338	0.121712
95	21.2544	13.4704	34.7249	35.1351	14.8877	20.2475	26.0825	0.280109	0.0534591	2.33231	4.69243	-0.774988	0.608475	-0.156916	0.123192
96	21.7781	13.6041	35.3822	35.8924	14.6112	21.2813	25.2598	0.27932	0.0534471	2.40511	4.83889	-0.728552	0.58582	-0.154798	0.124522
97	21.8134	13.6078	35.4212	36.4591	15.2828	21.1763	24.9262	0.27867	0.053423	2.39116	4.81082	-0.722573	0.593922	-0.152965	0.125705
98	21.4579	13.3659	34.8237	36.0472	15.301	20.7463	25.0926	0.27813	0.0533824	2.38311	4.79463	-0.729688	0.610955	-0.151383	0.126746
99	21.5204	13.1955	34.716	35.8679	14.5664	21.3015	24.9417	0.277661	0.0533206	2.45428	4.93783	-0.704564	0.599454	-0.150011	0.12765
100	21.6754	13.0199	34.6954	35.811	14.9955	20.8155	24.7542	0.277216	0.0532346	2.39972	4.82805	-0.715229	0.61737	-0.148797	0.128418
101	21.5458	13.0679	34.6137	35.8538	14.1344	21.7194	24.6311	0.276764	0.0531234	2.51001	5.04996	-0.681282	0.59511	-0.147709	0.129055
102	21.1487	13.3125	34.4612	35.5775	14.4855	21.092	24.5747	0.276286	0.0529844	2.44797	4.92513	-0.696582	0.615236	-0.146721	0.129564
103	21.5031	13.3214	34.8245	36.134	15.5802	20.5538	24.1697	0.275763	0.052816	2.36099	4.75013	-0.709411	0.632255	-0.145811	0.129952
104	21.7634	13.1222	34.8856	35.8493	14.8829	20.9664	23.9852	0.275187	0.0526176	2.40411	4.83689	-0.691556	0.621199	-0.144965	0.130222
105	21.5466	12.9663	34.5129	35.7415	14.7605	20.981	24.1136	0.274559	0.0523887	2.43168	4.89236	-0.687207	0.62143	-0.144181	0.130378
106	21.4436	13.3879	34.8316	36.3804	13.6649	22.7155	23.7735	0.273872	0.0521288	2.60758	5.24624	-0.633467	0.575874	-0.143449	0.130424
107	21.5313	13.2166	34.7478	37.051	14.4175	22.6335	23.7153	0.273127	0.0518381	2.60516	5.24138	-0.631159	0.576358	-0.142765	0.130363
108	22.2552	12.848	35.1031	37.5058	14.7147	22.7912	23.3729	0.27233	0.051517	2.59688	5.22473	-0.623807	0.571429	-0.142131	0.1302
109	22.1219	13.0017	35.1236	38.0524	14.9883	23.0641	23.2592	0.271473	0.0511661	2.62666	5.28465	-0.613661	0.563379	-0.141535	0.129938
110	22.3484	13.2238	35.5722	38.0968	14.4914	23.6054	22.8797	0.270571	0.0507851	2.65423	5.34011	-0.59742	0.549084	-0.140989	0.129582
111	22.3541	13.2209	35.5749	38.4528	13.6468	24.806	22.7917	0.269608	0.0503753	2.78951	5.61228	-0.566689	0.520959	-0.140472	0.129136
112	22.0582	12.8042	34.8624	38.432	14.1568	24.2753	23.1825	0.268608	0.0499377	2.78482	5.60284	-0.577084	0.530086	-0.140004	0.128604
113	21.6736	13.0123	34.6859	37.5584	14.0338	23.5246	23.2248	0.267554	0.0494728	2.71292	5.4582	-0.593318	0.544101	-0.139565	0.127989
114	22.1358	12.9685	35.1043	37.147	14.6078	22.5392	22.8835	0.266461	0.0489821	2.56883	5.16829	-0.61777	0.565065	-0.139165	0.127296
115	21.4007	12.9074	34.3082	37.0382	13.1657	23.8725	23.3574	0.265321	0.0484667	2.78646	5.60614	-0.582693	0.531249	-0.138792	0.126529
116	21.8931	13.0048	34.8979	37.4721	13.9081	23.5639	22.908	0.264145	0.047927	2.70321	5.43865	-0.58799	0.533764	-0.138453	0.125692
117	22.0795	13.2197	35.2992	38.1268	14.6829	23.444	22.5882	0.262941	0.0473661	2.6566	5.34488	-0.589281	0.53239	-0.13814	0.124801
118	22.4664	13.1524	35.6187	39.1373	14.2821	24.8552	22.3405	0.261716	0.0467842	2.7908	5.61488	-0.555284	0.49895	-0.137857	0.12386
119	22.6511	12.9001	35.5512	40.6124	14.7603	25.852	22.3398	0.260458	0.0461826	2.90887	5.85242	-0.532318	0.475341	-0.137595	0.122863
120	23.2171	12.4913	35.7084	41.7399	13.1909	28.549	22.204	0.259175	0.0455634	3.19731	6.43274	-0.482745	0.428184	-0.137362	0.121813
121	23.3107	12.8924	36.2032	43.3577	14.482	28.8757	21.8665	0.257858	0.0449277	3.1909	6.41985	-0.475044	0.418113	-0.137144	0.120714
122	23.7589	13.3074	37.0663	43.9244	14.8776	29.0468	21.3299	0.256531	0.0442772	3.13467	6.30671	-0.471542	0.411725	-0.136954	0.119577
123	23.521	12.8928	36.4138	43.0626	13.952	29.1106	21.6864	0.255198	0.0436565	3.19844	6.43502	-0.469862	0.406789	-0.136779	0.118419
124	23.3198	12.8906	36.2104	42.1146	14.6639	27.4507	21.7781	0.253855	0.0430833	3.03269	6.10155	-0.498345	0.427552	-0.136623	0.117232
125	23.1669	13.2716	36.4385	41.2288	13.1081	28.1207	21.6198	0.252495	0.0425397	3.08669	6.21019	-0.48577	0.41296	-0.136483	0.116012
126	22.4396	12.9945	35.4341	40.9603	14.6189	26.3414	22.2184	0.251139	0.0420136	2.97165	5.97874	-0.519044	0.436859	-0.136352	0.114787
127	22.8125	13.255	36.0675	40.8875	14.7487	26.1388	21.8097	0.249791	0.0415006	2.89898	5.83253	-0.521343	0.434571	-0.136237	0.113554
128	22.9871	13.6093	36.5964	41.318	15.026	26.292	21.4709	0.248442	0.0409987	2.87375	5.78177	-0.517773	0.427161	-0.136132	0.11231
129	22.774	13.6524	36.4264	41.9488	15.6345	26.3142	21.5552	0.247109	0.0405061	2.88964	5.81373	-0.516946	0.422128	-0.13603	0.111079
130	23.065	13.6231	36.6881	42.1011	13.8308	28.2704	21.3864	0.245784	0.0400219	3.0816	6.19995	-0.48171	0.389368	-0.135932	0.109852
131	23.0423	13.424	36.4663	42.1174	15.0155	27.1018	21.5017	0.244488	0.0395464	2.97218	5.97981	-0.502071	0.401504	-0.135839	0.10865
132	23.2821	13.7123	36.9943	42.919	15.0002	27.9188	21.1817	0.243214	0.039077	3.01798	6.07195	-0.486755	0.385436	-0.135743	0.107471
133	23.9143	13.712	37.6263	44.1456	15.6255	28.5201	20.8084	0.24196	0.0386169	3.03204	6.10022	-0.475593	0.372793	-0.135639	0.10632
134	23.9651	13.2452	37.2103	44.5356	14.3981	30.1375	21.0239	0.240741	0.0381652	3.24088	6.5204	-0.450165	0.349543	-0.135524	0.105217
135	23.0653	14.0248	37.0901	42.6045	14.9261	27.6783	21.0707	0.239552	0.03772	2.98525	6.00609	-0.49114	0.377718	-0.135397	0.104155
136	22.519	13.4766	35.9957	40.5026	15.7541	24.7485	21.6952	0.238387	0.0372856	2.74887	5.53052	-0.547525	0.417441	-0.135252	0.103135
137	22.0987	13.7343	35.8329	39.5828	15.1626	24.4202	21.7595	0.23726	0.0368584	2.72596	5.48443	-0.553193	0.41846	-0.135082	0.102179
138	22.6675	13.2885	35.956	39.7496	15.4078	24.3418	21.6522	0.236156	0.0364385	2.70796	5.44822	-0.554117	0.416062	-0.13488	0.101277
139	22.384	13.9058	36.2898	39.1463	13.6828	25.4635	21.4169	0.235069	0.0360443	2.80635	5.64617	-0.529212	0.39472	-0.134648	0.100421
140	21.5381	13.5174	35.0554	38.6928	14.2575	24.4353	22.136	0.234009	0.0357155	2.78745	5.60814	-0.550541	0.408165	-0.134376	0.0996332
141	22.5044	13.7776	36.282	38.6191	15.6409	22.9782	21.3444	0.23296	0.0354403	2.53695	5.10416	-0.583755	0.430618	-0.134062	0.0988984
142	22.0744	13.5748	35.6492	37.7787	15.3891	22.3896	21.6555	0.231916	0.0352029	2.51284	5.05564	-0.597181	0.438672	-0.133702	0.0982145
143	21.7103	13.9804	35.6907	37.4038	15.9361	21.4677	21.5575	0.23088	0.0349983	2.40649	4.84168	-0.621177	0.454783	-0.133291	0.0975892
144	21.6546	13.812	35.4667	37.2803	14.647	22.6333	21.6173	0.229836	0.0348247	2.55329	5.13702	-0.587726	0.429262	-0.132826	0.0970097
145	22.174	14.4089	36.5829	38.4407	16.0606	22.3801	20.8839	0.228791	0.0346733	2.44891	4.92702	-0.591364	0.431251	-0.132306	0.0964851
146	22.332	13.9321	36.2641	40.0877	16.1824	23.9053	20.968	0.227731	0.0345415	2.6384	5.30825	-0.552101	0.402407	-0.131723	0.0960076
147	23.0255	14.3324	37.3579	41.5106	16.4056	25.1051	20.2624	0.226652	0.0344272	2.6884	5.40885	-0.522257	0.380769	-0.131082	0.0955702
148	22.8708	13.7649	36.6357	42.0686	16.2629	25.8057	20.5594	0.225647	0.0343251	2.81896	5.67153	-0.505609	0.368922	-0.130457	0.0951896
149	23.033	13.8103	36.8433	41.4635	15.0496	26.4138	20.3839	0.224946	0.0342368	2.86767	5.76954	-0.492601	0.359108	-0.130102	0.094844
150	22.4198	14.3566	36.7763	40.242	16.6248	23.6172	20.3764	0.224357	0.0341588	2.5681	5.16681	-0.552163	0.402032	-0.129827	0.0945304
151	22.6797	14.862	37.5417	39.5918	16.7991	22.7927	19.9181	0.223793	0.0340877	2.42884	4.88664	-0.568287	0.413584	-0.129527	0.0942662
152	22.5125	14.6359	37.1484	39.5648	17.3615	22.2033	20.0785	0.223245	0.0340228	2.39064	4.80979	-0.582083	0.423596	-0.129213	0.0940315
153	21.871	14.4818	36.3527	39.3667	16.1735	23.1932	20.4629	0.222686	0.0339621	2.55287	5.13617	-0.556109	0.404851	-0.128869	0.0938178
154	22.1047	14.0448	36.1495	38.9015	16.5903	22.3112	20.5185	0.222133	0.0339043	2.46875	4.96694	-0.576471	0.420016	-0.128505	0.0936279
155	21.6873	14.4595	36.1467	38.6247	16.9906	21.6341	20.4578	0.221593	0.0338488	2.39403	4.81661	-0.592219	0.432109	-0.128115	0.093478
156	22.847	14.4434	37.2905	38.7846	16.4064	22.3783	19.7706	0.221041	0.0337977	2.40028	4.82918	-0.570855	0.417334	-0.127689	0.0933513
157	22.342	14.4032	36.7452	39.1288	16.9873	22.1415	19.9909	0.220485	0.033749	2.41031	4.84937	-0.574761	0.421168	-0.127245	0.0932404
158	22.0442	14.0771	36.1213	40.1749	15.6994	24.4755	20.2582	0.219918	0.0337031	2.71124	5.45482	-0.519692	0.381808	-0.126773	0.0931445
159	22.5068	14.5463	37.0531	40.7489	17.2295	23.5194	19.6746	0.21933	0.0336685	2.54109	5.11249	-0.537592	0.396241	-0.126267	0.0930628
160	23.345	14.6912	38.0362	41.5805	18.186	23.3945	19.0813	0.218728	0.0336392	2.46027	4.94987	-0.537467	0.397559	-0.125727	0.0930004
161	23.5175	15.3285	38.846	43.1584	18.925	24.2334	18.6004	0.218135	0.0336087	2.49517	5.02009	-0.516677	0.383719	-0.125171	0.0929632
162	23.6578	15.2609	38.9187	44.7529	19.7963	24.9566	18.4774	0.217527	0.0335768	2.56505	5.16068	-0.499284	0.372451	-0.124587	0.0929399
163	23.6737	15.4293	39.103	45.0336	18.0756	26.958	18.2994	0.216895	0.0335432	2.75738	5.54763	-0.460539	0.345189	-0.123969	0.0929261
164	23.6493	15.621	39.2704	44.1153	19.6245	24.4908	18.1256	0.21624	0.0335092	2.49481	5.01938	-0.505385	0.380858	-0.123319	0.0929211
165	24.1368	16.38	40.5168	43.7331	19.5184	24.2147	17.4767	0.215567	0.033475	2.39073	4.80996	-0.506569	0.383807	-0.122643	0.092924
166	23.4852	15.6815	39.1667	44.39	20.5287	23.8613	17.9795	0.214883	0.0334407	2.4375	4.90406	-0.511123	0.389524	-0.121949	0.0929342
167	23.5395	15.8449	39.3843	45.2856	21.0727	24.2129	17.7684	0.214178	0.0334062	2.4591	4.94753	-0.500743	0.383932	-0.121227	0.0929508
168	23.4458	16.1772	39.623	45.3235	19.871	25.4525	17.5502	0.213449	0.0333715	2.56943	5.1695	-0.473614	0.36547	-0.120476	0.0929729
169	23.6877	16.7622	40.4499	45.5161	21.806	23.7101	17.2401	0.213809	0.033337	2.34599	4.71995	-0.510501	0.39297	-0.120807	0.0930017
170	25.1625	16.9453	42.1078	46.2006	22.2997	23.9009	16.7287	0.215053	0.0333038	2.27053	4.56813	-0.510574	0.389383	-0.12201	0.093043
171	24.4929	16.9635	41.4564	46.501	23.5101	22.9909	17.177	0.216433	0.0332718	2.218	4.46245	-0.536855	0.405129	-0.123344	0.0930889
172	23.5708	16.585	40.1558	46.573	21.5712	25.0017	17.9212	0.217786	0.0332405	2.49237	5.01447	-0.499624	0.373386	-0.12465	0.0931363
173	24.1269	17.0225	41.1494	47.3849	22.7995	24.5854	17.6667	0.21911	0.0332099	2.39123	4.81097	-0.512452	0.379183	-0.125926	0.0931843
174	24.9565	17.5402	42.4968	48.6766	24.5137	24.1629	17.2744	0.220404	0.0331805	2.27476	4.57665	-0.526322	0.385854	-0.127171	0.0932323
175	25.2799	18.1207	43.4005	49.3736	24.1858	25.1878	17.0749	0.221665	0.0331523	2.32119	4.67005	-0.509907	0.370506	-0.128385	0.0932793
176	25.8268	17.645	43.4718	50.6497	25.2262	25.4235	17.2035	0.222892	0.033126	2.33931	4.70651	-0.509638	0.367081	-0.129567	0.0933247
177	24.8726	17.6365	42.5091	51.6622	23.1072	28.555	17.7518	0.224084	0.033101	2.68885	5.40976	-0.459157	0.32803	-0.130716	0.0933677
178	26.2108	17.5906	43.8015	53.8661	25.6449	28.2212	17.3765	0.225239	0.0330775	2.57884	5.18842	-0.467333	0.331104	-0.131831	0.0934075
179	26.7148	18.3525	45.0673	54.8104	25.6713	29.1391	17.0238	0.226355	0.0330563	2.58602	5.20287	-0.456285	0.32081	-0.132911	0.0934432
180	26.1754	17.87	44.0454	53.9418	24.0991	29.8427	17.5585	0.22743	0.0330367	2.71092	5.45417	-0.448886	0.313238	-0.133956	0.0934742
181	25.4336	17.3218	42.7554	51.7389	23.9822	27.7567	18.2231	0.228464	0.0330205	2.59602	5.22299	-0.48696	0.337319	-0.134964	0.0934997
182	24.8531	17.552	42.405	50.0224	21.5636	28.4588	18.503	0.229454	0.0330072	2.68455	5.40111	-0.477837	0.328755	-0.135935	0.0935188
183	24.9408	16.4899	41.4307	48.6023	21.4343	27.168	19.0708	0.230398	0.0329977	2.62251	5.27628	-0.504191	0.344524	-0.136867	0.0935308
184	25.0288	17.1954	42.2241	47.2797	19.5629	27.7169	18.8338	0.231296	0.0329911	2.62556	5.28243	-0.497135	0.337551	-0.137761	0.0935349
185	24.2797	17.3526	41.6323	46.3327	19.7345	26.5982	19.2199	0.232145	0.0329887	2.5552	5.14086	-0.521452	0.351832	-0.138614	0.0935304
186	23.6598	15.894	39.5538	45.7703	18.1036	27.6667	20.3573	0.232943	0.0329907	2.80068	5.63476	-0.504212	0.338203	-0.139427	0.0935164
187	23.9128	16.2098	40.1227	45.0685	14.8977	30.1708	20.171	0.23369	0.0329965	3.00705	6.04996	-0.465224	0.310263	-0.140198	0.0934922
188	24.5269	19.3728	43.8997	45.4655	17.003	28.4625	18.5562	0.234661	0.0330086	2.60118	5.23337	-0.49577	0.329743	-0.140927	0.0937344
189	23.559	16.3461	49.8182	45.297	16.0204	29.2766	16.447	0.236175	0.0330259	2.35405	4.73617	-0.483896	0.323115	-0.141612	0.0945633
190	23.7364	15.8243	51.1892	45.2451	16.75	28.4951	16.0402	0.237763	0.0330494	2.22675	4.48006	-0.499375	0.3353	-0.142253	0.0955107
191	24.7865	16.5243	53.4577	44.6215	16.003	28.6185	15.4291	0.239287	0.033079	2.14196	4.30946	-0.499158	0.336983	-0.142848	0.0964384
192	23.6405	15.7603	52.4851	44.3152	16.3007	28.0144	15.7728	0.240738	0.0331154	2.13508	4.29562	-0.511942	0.347518	-0.143398	0.0973399
193	24.1868	16.1245	52.5884	44.8928	18.6291	26.2637	15.7944	0.242115	0.0331588	1.9979	4.01962	-0.548333	0.374261	-0.143901	0.0982135
194	24.511	16.3407	52.1356	45.7773	18.6632	27.114	15.9823	0.243414	0.0332098	2.0805	4.18582	-0.532607	0.36546	-0.144357	0.0990576
195	23.6474	15.7649	51.5274	47.038	18.8358	28.2022	16.2165	0.24465	0.0332684	2.18946	4.40504	-0.513394	0.354232	-0.144763	0.0998866
196	24.6674	16.4449	56.0145	48.1862	16.5205	31.6656	14.9749	0.245808	0.0333338	2.26037	4.54769	-0.459352	0.318674	-0.145121	0.100687
197	24.194	16.1293	54.6058	47.4163	17.486	29.9302	15.3777	0.246881	0.0334057	2.19179	4.40972	-0.486478	0.339401	-0.145428	0.101453
198	24.6482	16.4322	54.1878	45.5494	16.8118	28.7376	15.518	0.247866	0.0334843	2.12134	4.26797	-0.507008	0.355624	-0.145683	0.102182
199	23.6808	15.7872	52.4319	44.4529	15.51	28.9428	16.0636	0.24876	0.0335689	2.20867	4.44367	-0.504066	0.35544	-0.145887	0.102873
200	23.4075	15.605	50.793	43.5977	15.1224	28.4753	16.5976	0.249561	0.0336576	2.24253	4.51181	-0.512895	0.363584	-0.146038	0.103523
201	23.2279	15.4852	51.2335	43.0171	14.36	28.6571	16.4643	0.250267	0.0337499	2.23739	4.50146	-0.509955	0.363372	-0.146136	0.104131
202	22.9738	15.3159	50.8283	42.1385	15.1462	26.9923	16.6002	0.250873	0.0338439	2.12398	4.27328	-0.541946	0.388168	-0.146178	0.104695
203	23.6439	15.7626	52.5485	41.7022	13.9767	27.7255	16.0587	0.251387	0.0339387	2.11042	4.246	-0.527334	0.379605	-0.146166	0.105221
204	23.1013	15.4009	50.8844	41.9612	14.4602	27.501	16.5767	0.251803	0.0340341	2.1622	4.35018	-0.531262	0.384394	-0.146097	0.105707
205	22.8135	15.209	50.0031	41.6552	13.7019	27.9533	16.8501	0.252114	0.0341265	2.23624	4.49915	-0.52223	0.379737	-0.14597	0.106143
206	22.3596	14.9064	49.4011	41.693	10.9992	30.6938	17.0339	0.252315	0.0342158	2.48571	5.00105	-0.475653	0.347546	-0.145786	0.106529
207	22.9853	15.3235	49.0543	41.6566	11.7582	29.8985	17.1255	0.252405	0.0342993	2.43791	4.90488	-0.486933	0.357531	-0.145543	0.106862
208	23.0434	15.3622	49.4302	41.2463	11.1327	30.1136	16.9601	0.25238	0.0343772	2.43684	4.90273	-0.482327	0.355797	-0.14524	0.10714
209	23.7023	15.8015	50.3339	41.7641	11.9977	29.7664	16.6145	0.252239	0.0344462	2.36573	4.75966	-0.486726	0.360696	-0.144877	0.107362
210	22.5879	15.0586	50.138	41.7915	9.3716	32.4199	16.6297	0.251978	0.0345052	2.58672	5.20429	-0.446154	0.332087	-0.144452	0.107526
211	22.4889	14.9926	48.8752	41.6234	10.2063	31.4171	17.0032	0.251595	0.034553	2.57098	5.17262	-0.458385	0.342708	-0.143964	0.107631
212	23.8049	15.8699	46.8522	42.4924	9.88454	32.6079	17.6719	0.251088	0.0345884	2.78532	5.60386	-0.43997	0.330317	-0.143414	0.107674
213	23.2693	15.5129	47.9081	42.7618	8.93284	33.8289	17.2072	0.250454	0.034609	2.82448	5.68263	-0.422189	0.318277	-0.142799	0.107654
214	22.9656	15.3104	48.172	42.7111	10.2548	32.4563	17.0289	0.24969	0.0346143	2.69505	5.42225	-0.438018	0.331541	-0.14212	0.10757
215	23.3201	15.5467	49.3196	43.0201	7.78501	35.2351	16.5472	0.248793	0.0346019	2.85703	5.74813	-0.401763	0.305251	-0.141375	0.107419
216	23.2451	15.4967	46.1267	42.117	9.37666	32.7403	17.602	0.247763	0.0345709	2.83862	5.7111	-0.429811	0.327808	-0.140563	0.1072
217	23.129	15.4194	47.7523	40.4242	9.61626	30.8079	16.8905	0.2466	0.0345216	2.58237	5.19553	-0.453544	0.347145	-0.139686	0.106914
218	22.6402	15.0935	46.2535	39.7657	8.56466	31.201	17.3175	0.245308	0.034453	2.69919	5.43057	-0.444717	0.341559	-0.138746	0.106563
219	22.1437	14.7625	43.2833	39.0916	7.46487	31.6268	18.3776	0.24389	0.0343654	2.92464	5.88416	-0.435538	0.335632	-0.137743	0.106147
220	22.1004	17.0378	39.9193	38.8811	4.55737	34.3237	19.7765	0.242355	0.0342593	3.44466	6.9304	-0.398616	0.308181	-0.13668	0.105675
221	21.9546	15.4309	37.3855	38.7055	6.44762	32.2579	20.937	0.2407	0.0341344	3.45084	6.94283	-0.420533	0.326186	-0.135558	0.105142
222	23.0446	15.3331	38.3777	38.9175	5.64264	33.2748	20.2148	0.238929	0.0339906	3.46801	6.97737	-0.403967	0.314291	-0.134379	0.10455
223	22.6641	15.9706	38.6347	39.5314	6.65798	32.8734	19.8918	0.237044	0.033829	3.40353	6.84764	-0.405032	0.31607	-0.133144	0.103899
224	22.415	13.2303	35.6454	38.9326	5.2626	33.67	21.3689	0.235048	0.0336489	3.78288	7.61087	-0.391664	0.306519	-0.131856	0.103192
225	23.1196	13.6142	36.7338	37.5624	4.81268	32.7497	20.514	0.232946	0.0334508	3.56768	7.1779	-0.398563	0.3128	-0.130515	0.10243
226	22.5059	13.7878	36.2937	35.8646	7.18773	28.6768	20.5358	0.230738	0.0332347	3.15963	6.35694	-0.451225	0.355106	-0.129124	0.101614
227	20.4949	14.3513	34.8462	34.3444	6.78457	27.5598	21.153	0.22843	0.0330015	3.16388	6.36549	-0.463312	0.365569	-0.127684	0.100746
228	20.9555	12.8807	33.8362	33.8792	6.30023	27.5789	21.5288	0.226027	0.0327511	3.26058	6.56003	-0.457594	0.361975	-0.126199	0.0998281
229	20.8657	11.9222	32.7879	34.4262	4.1689	30.2573	21.9485	0.223531	0.0324845	3.69283	7.42969	-0.412536	0.327124	-0.12467	0.0988609
230	21.4667	12.9767	34.4434	35.4645	6.04003	29.4245	20.6376	0.220944	0.0322012	3.41929	6.87935	-0.41841	0.332583	-0.123098	0.0978462
231	21.5733	13.4058	34.9791	35.8801	7.49051	28.3896	20.0467	0.218268	0.0319016	3.24661	6.53192	-0.427944	0.340948	-0.121483	0.0967856
232	21.6441	13.9438	35.5879	35.1383	7.24406	27.8942	19.4358	0.215507	0.031587	3.13543	6.30826	-0.429575	0.343015	-0.119826	0.0956808
233	20.6079	14.0659	34.6738	34.9807	8.37144	26.6093	19.6658	0.212664	0.0312575	3.06948	6.17556	-0.444027	0.355332	-0.118131	0.0945331
234	21.2166	13.7827	34.9994	34.5271	6.3115	28.2156	19.1968	0.209742	0.030913	3.22445	6.48735	-0.412774	0.331016	-0.116398	0.0933442
235	20.6685	12.9784	33.6468	33.2876	7.48629	25.8013	19.6667	0.206744	0.0305543	3.06645	6.16946	-0.444699	0.357368	-0.114628	0.0921155
236	20.2654	13.9676	34.233	32.0761	8.02347	24.0526	19.025	0.203673	0.0301818	2.81105	5.65561	-0.469214	0.377826	-0.112824	0.0908487
237	20.1737	13.759	33.9328	30.3233	6.87458	23.4487	18.8791	0.200533	0.0297961	2.76411	5.56118	-0.473325	0.381881	-0.110988	0.0895453
238	19.5668	13.3129	32.8797	30.6961	6.63201	24.0641	19.1569	0.197327	0.029398	2.9281	5.89112	-0.453517	0.366596	-0.10912	0.0882068
239	20.1276	11.8276	31.9552	30.9993	4.47561	26.5237	19.3679	0.194058	0.0289876	3.32114	6.68189	-0.40471	0.327749	-0.107223	0.0868347
240	19.2101	11.5895	30.7997	29.147	5.29037	23.8567	19.7346	0.190728	0.0285654	3.09732	6.23157	-0.441933	0.358558	-0.105298	0.0854306
241	19.0114	10.9126	29.924	27.4999	4.35	23.1499	19.9348	0.187342	0.0281318	3.09456	6.22602	-0.446422	0.362836	-0.103346	0.083996
242	18.2447	10.2901	28.5348	25.4941	4.10944	21.3846	20.5078	0.183903	0.0276878	2.99721	6.03017	-0.474266	0.386137	-0.10137	0.0825325
243	17.4036	8.24972	25.6533	24.1567	3.27547	20.8813	22.3783	0.180413	0.0272338	3.25886	6.55658	-0.475887	0.388106	-0.0993716	0.0810416
244	17.4739	8.94306	26.417	23.3816	2.46493	20.9166	21.2759	0.176876	0.0267704	3.16762	6.373	-0.465429	0.380201	-0.0973514	0.0795249
245	15.8597	8.06497	23.9246	20.1709	3.49861	16.6723	23.0144	0.173295	0.0262983	2.78353	5.60025	-0.574411	0.469997	-0.0953116	0.0779838
246	15.0657	6.50374	21.5694	18.0184	2.09611	15.9223	24.9714	0.169674	0.0258174	2.95468	5.9446	-0.585683	0.479959	-0.0932538	0.07642
247	16.0763	6.07198	22.1483	19.1093	2.92856	16.1807	23.7666	0.166014	0.025328	2.92242	5.87969	-0.563545	0.462524	-0.0911796	0.0748349
248	16.022	6.30707	22.3291	19.4972	1.59668	17.9005	23.03	0.162321	0.0248302	3.20654	6.45131	-0.498249	0.409541	-0.0890907	0.0732301
249	16.242	6.07046	22.3124	20.66	2.94786	17.7121	22.5031	0.158596	0.0243243	3.17529	6.38843	-0.491123	0.404283	-0.0869887	0.0716072
250	18.5537	8.20101	26.7547	23.8115	4.28096	19.5305	18.3706	0.154843	0.0238107	2.92354	5.88195	-0.435044	0.358627	-0.0848753	0.0699676
251	17.6072	9.67539	27.2826	25.2976	4.51461	20.783	17.5076	0.151065	0.0232899	3.04702	6.13037	-0.398315	0.328813	-0.0827521	0.068313
252	17.8117	7.9809	25.7926	24.6504	3.51089	21.1395	18.0446	0.147266	0.0227622	3.27947	6.59804	-0.381389	0.315273	-0.0806208	0.0666448
253	17.3868	7.69955	25.0863	24.1862	1.80994	22.3762	18.0577	0.143448	0.022228	3.56839	7.17934	-0.350873	0.290436	-0.0784829	0.0649647
254	17.2257	7.848	25.0737	23.6603	3.1622	20.4981	17.5737	0.139614	0.0216879	3.27009	6.57917	-0.372614	0.308841	-0.0763402	0.063274
255	16.8266	7.723	24.5496	21.8791	3.23784	18.6412	17.4441	0.135769	0.0211424	3.03697	6.11016	-0.398181	0.330456	-0.0741943	0.0615745
256	16.4677	7.19174	23.6594	20.4819	2.94228	17.5396	17.5771	0.131914	0.0205918	2.9652	5.96575	-0.410812	0.341367	-0.0720469	0.0598676
257	15.9714	6.92341	22.8948	20.6721	2.81191	17.8602	17.6224	0.128054	0.020037	3.12076	6.27873	-0.391403	0.325638	-0.0698995	0.0581548
258	17.5418	7.72771	25.2695	24.5942	3.7106	20.8836	15.4912	0.124192	0.019478	3.30453	6.64847	-0.325115	0.270811	-0.0677538	0.0564377
259	18.6381	9.81133	28.4494	26.8137	4.40244	22.4113	13.3268	0.120329	0.0189159	3.15228	6.34214	-0.292876	0.244248	-0.0656115	0.0547179
260	18.4808	10.4526	28.9334	26.7016	4.22449	22.4772	12.663	0.116471	0.0183508	3.10745	6.25196	-0.282394	0.23578	-0.0634742	0.0529969
261	18.84	8.83237	27.6723	26.3237	4.12243	22.2013	12.7958	0.11262	0.0177837	3.20949	6.45726	-0.276302	0.230957	-0.0613436	0.0512761
262	17.8351	8.30636	26.1414	24.1566	3.76238	20.3942	13.077	0.108778	0.0172149	3.12024	6.27769	-0.290467	0.243069	-0.0592212	0.0495573
263	16.5675	7.09807	23.6655	20.2218	1.92587	18.2959	13.9342	0.104951	0.0166449	3.09227	6.22142	-0.312285	0.261612	-0.0571088	0.0478418
264	16.4648	7.81264	24.2774	22.5315	4.62492	17.9066	13.08	0.101139	0.0160746	2.95061	5.9364	-0.307188	0.257617	-0.055008	0.0461312
265	17.8898	9.31835	27.2081	24.8418	3.96172	20.8801	11.2381	0.0973475	0.0155043	3.06887	6.17434	-0.253907	0.213156	-0.0529203	0.0444272
266	17.8395	7.3893	25.2288	26.003	3.58922	22.4138	11.6358	0.0935787	0.0149347	3.55609	7.15457	-0.226943	0.190717	-0.0508476	0.0427311
267	18.3651	7.40796	25.7731	26.3748	2.27296	24.1019	10.9282	0.089836	0.0143665	3.74039	7.52538	-0.202526	0.17037	-0.0487914	0.0410446
268	17.9026	7.09504	24.9977	25.2654	2.90414	22.3612	10.7953	0.0861225	0.0138001	3.57782	7.19831	-0.209118	0.176091	-0.0467533	0.0393692
269	18.2586	7.22407	25.4827	25.0242	3.8687	21.1555	10.1335	0.0824415	0.0132361	3.32104	6.68169	-0.211463	0.178239	-0.0447351	0.0377065
270	18.8636	8.90529	27.7689	26.2627	3.72877	22.534	8.88859	0.0787961	0.0126751	3.24618	6.53107	-0.189733	0.160076	-0.0427382	0.0360579
271	17.1302	9.41329	26.5435	24.5957	4.63591	19.9598	8.86454	0.0751895	0.012118	3.00727	6.0504	-0.204338	0.172561	-0.0407645	0.034425
272	16.4562	4.90176	21.358	20.8295	0.341953	20.4876	10.5089	0.0716249	0.011565	3.84683	7.73953	-0.189483	0.160163	-0.0388155	0.0328094
273	16.6231	4.78302	21.4062	22.515	2.52221	19.9928	9.9483	0.0681054	0.0110169	3.736	7.51654	-0.184526	0.156115	-0.0368929	0.0312125
274	16.853	6.11758	22.9706	21.6638	2.63196	19.0319	8.79769	0.0646343	0.0104742	3.31538	6.67029	-0.183892	0.155717	-0.0349983	0.029636
275	14.9669	4.55939	19.5263	17.2673	1.75077	15.5165	9.80245	0.0612147	0.00993775	3.17768	6.39324	-0.213824	0.181223	-0.0331333	0.0280814
276	13.9533	2.60829	16.5616	14.3667	1.66177	12.705	10.916	0.0578499	0.00940791	3.0678	6.17218	-0.246631	0.209207	-0.0312997	0.0265502
277	13.4699	2.59868	16.0685	14.286	0.455712	13.8303	10.5961	0.054543	0.00888532	3.44319	6.92743	-0.213414	0.181183	-0.029499	0.0250439
278	13.8634	3.72904	17.5925	15.4975	2.17075	13.3267	9.10394	0.0512971	0.00837062	3.03151	6.09917	-0.208094	0.176814	-0.027733	0.0235641
279	14.0262	2.89251	16.9187	14.7462	1.31995	13.4262	8.87097	0.0481155	0.0078645	3.17454	6.38694	-0.193678	0.164699	-0.0260031	0.0221124
280	13.7239	2.95288	16.6768	13.9452	1.21783	12.7274	8.41414	0.0450014	0.00736755	3.05266	6.14173	-0.19101	0.162561	-0.0243111	0.0206902
281	12.7543	2.35206	15.1064	13.736	1.34145	12.3945	8.65856	0.0419579	0.00688034	3.28272	6.60459	-0.182806	0.155701	-0.0226587	0.0192991
282	14.2749	2.19645	16.4714	15.1743	1.12052	14.0537	7.37903	0.0389882	0.00640352	3.41257	6.86582	-0.149885	0.12776	-0.0210474	0.0179407
283	13.9836	4.83372	18.8174	15.9173	2.61383	13.3035	5.97984	0.0360955	0.0059377	2.83002	5.69379	-0.146416	0.1249	-0.019479	0.0166165
284	14.6671	7.26351	21.9306	16.3035	3.51086	12.7927	4.73031	0.033283	0.00548347	2.33514	4.69812	-0.140348	0.119813	-0.017955	0.015328
285	13.8268	8.26589	22.0927	15.3873	3.57849	11.8088	4.3049	0.0305539	0.00504152	2.13807	4.30163	-0.139531	0.119204	-0.0164771	0.0140767
286	13.2851	5.85164	19.1368	13.8755	2.22925	11.6462	4.53936	0.0279113	0.00461239	2.43545	4.89994	-0.129197	0.110457	-0.015047	0.0128644
287	13.3748	5.1308	18.5056	13.3541	2.78708	10.567	4.26238	0.0253586	0.0041967	2.28395	4.59514	-0.12933	0.110651	-0.0136662	0.0116924
288	13.5293	4.32208	17.8514	13.5442	2.78886	10.7554	3.98863	0.0228988	0.00379508	2.41007	4.84889	-0.114707	0.0982102	-0.0123365	0.0105623
289	12.2942	3.78041	16.0746	12.2946	1.47534	10.8193	3.97116	0.020535	0.00340816	2.69287	5.41786	-0.102221	0.0875816	-0.0110594	0.0094756
290	12.4877	4.20559	16.6933	12.0681	2.05437	10.0138	3.40161	0.0182706	0.00303656	2.39967	4.82796	-0.0982265	0.0842179	-0.00983671	0.00843384
291	13.4885	5.5314	19.0199	14.2833	2.79408	11.4892	2.63258	0.0161085	0.00268094	2.41621	4.86123	-0.0755089	0.0647843	-0.00866995	0.00743856
292	14.9007	6.78085	21.6816	16.8749	4.72981	12.1451	2.01387	0.0140521	0.00234188	2.24094	4.50861	-0.0622634	0.0534562	-0.00756079	0.00649131
293	13.5434	6.17067	19.714	15.3965	3.07122	12.3253	1.90617	0.0121045	0.00202001	2.50116	5.03215	-0.052827	0.0453847	-0.00651089	0.00559363
294	12.6191	3.87591	16.495	11.9083	1.79105	10.1172	1.9323	0.0102689	0.00171594	2.45328	4.93582	-0.0545837	0.0469246	-0.00552188	0.00474705
295	12.3987	3.76735	16.1661	11.5721	2.03014	9.54198	1.64071	0.00854854	0.00143032	2.36097	4.75009	-0.0481563	0.0414258	-0.00459541	0.00395313
296	11.4447	3.77614	15.2208	10.9921	1.15145	9.84067	1.41555	0.00694653	0.00116377	2.58622	5.20327	-0.0379382	0.0326564	-0.00373312	0.0032134
297	11.9904	3.74657	15.7369	10.7422	2.01775	8.72441	1.07718	0.00546607	0.000916897	2.21764	4.46173	-0.0336569	0.0289893	-0.00293666	0.00252941
298	12.3516	3.05998	15.4116	11.0504	1.37245	9.67797	0.826803	0.00411036	0.000690347	2.5119	5.05375	-0.0228165	0.0196644	-0.00220768	0.00190269
299	11.4134	2.02093	13.4343	8.8997	0.929829	7.96987	0.664933	0.00288258	0.000484736	2.37293	4.77415	-0.0194184	0.0167459	-0.0015478	0.00133478
300	11.2733	2.1509	13.4242	9.06179	0.747153	8.31464	0.412206	0.00178592	0.000300686	2.47751	4.98457	-0.0115306	0.00994964	-0.000958684	0.000827239
301	10.862	2.99972	13.8617	9.25585	0.849765	8.40608	0.184036	0.000823564	0.000138825	2.42571	4.88034	-0.00525772	0.00453952	-0.000441969	0.000381596

## Sheet: T1_NHP3
																								FM		C2-C3		C5-C6		T4-T5		T10-T11		L3-L4
																							Vertebrae Z location:	0		20.2		39.4		89.5		153.9		224.8
Normalized distance from FM (mm)	Perimeter of dura (mm)	Perimeter of spinal cord (mm)	Perimeter of SAS (mm)	Area of dura(mm2)	Area of spinal cord (mm2)	Area of SAS (mm2)	Reynolds number	Flow rate amplitude (ml/s)	Stroke volume (ml)	Hydraulic diameter (mm)	Womerseley number	Mean systolic velocity (cm/s)	Mean diastolic velocity (cm/s)	Flow rate at peak systole (ml/s)	Flow rate at peak diastole (ml/s)	Surface area of dura (cm2)	Surface area of spinal cord (cm2)	Surface area of SAS (cm2)	Volume of dura (ml)	Volume of spinal cord (ml)	Volume of SAS (ml)	Length of subarachnoid space (mm)	Pulse wave velocity (m/s)	Time (ms)	CSF flow rate (ml/s)	Time (ms)	CSF flow rate (ml/s)	Time (ms)	CSF flow rate (ml/s)	Time (ms)	CSF flow rate (ml/s)	Time (ms)	CSF flow rate (ml/s)	Time (ms)	CSF flow rate (ml/s)
0	33.8995	22.5996	83.3095	130.934	100.407	30.5276	25.4683	0.54187	0.0726407	1.4483	3.22268	-1.38789	0.660359	-0.367202	0.174668	65.9426	41.7931	110.671	11.5992	4.63132	6.96784	301.684	1.069	0	0.130745	0	0.186101	0	0.133248	0	0.0978521	0	0.0169509	0	-0.00752818
1	39.0904	26.0602	87.3745	131.792	78.1684	53.6236	24.1353	0.538918	0.0721579	2.45388	5.46026	-0.689685	0.327661	-0.365346	0.173572									18	0.135485	18	0.218601	18	0.135608	18	0.0739921	19	0.0187209	19	-0.00418818
2	39.0628	26.0418	84.4681	127.945	66.1481	61.7971	25.1232	0.540392	0.0723985	2.93319	6.52679	-0.592995	0.281905	-0.366273	0.17412									36	0.142735	36	0.190461	36	0.154688	36	0.0698221	38	0.0214809	38	0.00327182
3	37.8858	25.2572	76.893	118.318	59.8677	58.4505	27.7505	0.545787	0.0732775	3.03992	6.76428	-0.633469	0.301879	-0.369645	0.176142									54	0.0386755	54	0.128221	54	0.0770576	54	0.0857721	57	0.0590509	57	0.0131918
4	35.8453	23.8969	72.5912	103.066	51.0951	51.9706	29.9984	0.554686	0.0747156	2.8589	6.36148	-0.729103	0.348952	-0.37517	0.179516									72	-0.148325	72	-0.127809	72	-0.137012	72	0.0353621	76	0.0900209	76	0.0231618
5	31.6502	21.1002	62.2712	85.2816	43.0884	42.1932	35.6869	0.566649	0.0766368	2.70486	6.01871	-0.917302	0.441498	-0.382575	0.184074									90	-0.288025	90	-0.350159	90	-0.248622	90	0.00903207	95	0.106801	95	0.0404218
6	28.3882	19.1752	53.9212	71.9387	36.8073	35.1314	42.046	0.581178	0.0789633	2.60681	5.80055	-1.11742	0.541333	-0.39153	0.189648									108	-0.363875	108	-0.452309	108	-0.321242	108	-0.0155979	114	0.0981309	114	0.0308018
7	29.5675	20.3678	49.9353	64.6434	32.1397	32.5037	46.4417	0.59774	0.0816114	2.60354	5.79326	-1.23662	0.603296	-0.401753	0.195987									126	-0.348375	126	-0.468359	126	-0.318752	126	-0.0772679	133	0.0633509	133	0.0262918
8	29.0873	19.9187	49.006	64.2259	32.5933	31.6327	48.6663	0.616368	0.0844953	2.5826	5.74668	-1.30555	0.64317	-0.412942	0.203426									144	-0.285745	144	-0.392119	144	-0.296612	144	-0.0911879	152	0.0246309	152	0.0319618
9	27.957	19.4861	47.4431	61.709	31.1212	30.5878	51.6838	0.637633	0.0875259	2.57828	5.73707	-1.39134	0.697665	-0.424741	0.212892									162	-0.230405	162	-0.375979	162	-0.265932	162	-0.107728	171	0.00421092	171	0.0285518
10	28.0303	19.3556	47.3859	60.8325	30.6617	30.1709	53.1995	0.660389	0.0906116	2.54533	5.66374	-1.45089	0.742609	-0.436738	0.223651									180	-0.193685	180	-0.283069	180	-0.231572	180	-0.0983279	190	-0.0182891	190	0.0174518
11	28.7041	19.3314	48.0355	61.3888	29.4308	31.958	53.905	0.682671	0.0936511	2.66082	5.92073	-1.40478	0.733499	-0.448524	0.234147									198	-0.117155	198	-0.144449	198	-0.151922	198	-0.0979679	209	-0.0411691	209	0.00928182
12	28.0893	19.2019	47.2912	60.9527	30.0114	30.9413	56.1116	0.70367	0.0965475	2.6172	5.82365	-1.48567	0.788457	-0.459698	0.243971									216	-0.0550045	216	-0.112479	216	-0.0931324	216	-0.119428	228	-0.0747491	228	-0.00805818
13	28.055	18.1636	46.2186	59.1028	28.5315	30.5713	58.7162	0.722601	0.0992053	2.64574	5.88716	-1.53801	0.827611	-0.469822	0.252779									234	0.0139855	234	-0.0644186	234	-0.0138624	234	-0.105178	247	-0.0803891	247	-0.0209082
14	26.6953	17.9878	44.6831	54.9546	26.9316	28.023	61.81	0.738723	0.101527	2.50799	5.58066	-1.71896	0.935282	-0.478476	0.260247									252	0.0990555	252	0.0968914	252	0.0745976	252	-0.0734179	266	-0.0983191	266	-0.0265582
15	25.9569	17.8208	43.7777	50.951	25.7067	25.2442	64.0422	0.751625	0.103466	2.30812	5.13592	-1.92296	1.05448	-0.485428	0.266197									270	0.146185	270	0.184031	270	0.154078	270	-0.0322779	285	-0.0937691	285	-0.0316282
16	24.6125	17.6088	42.2214	49.0965	24.4423	24.6542	67.093	0.761388	0.105018	2.33497	5.19566	-1.9955	1.10072	-0.490729	0.270659									288	0.167615	288	0.197981	288	0.166428	288	-0.0298679	304	-0.0683091	304	-0.0567482
17	24.6716	17.4877	42.1593	47.6974	24.7581	22.9393	67.6981	0.768122	0.106201	2.17697	4.84409	-2.15546	1.19329	-0.494413	0.273709									306	0.158955	306	0.258001	306	0.132078	306	-0.00352793	323	-0.0510591	323	-0.0489882
18	25.3222	17.496	42.8183	47.39	24.7292	22.6608	66.9358	0.771969	0.107035	2.11692	4.71046	-2.19124	1.21544	-0.496545	0.275424									324	0.141195	324	0.196901	324	0.116248	324	0.0490621	342	-0.0137491	342	-0.0176482
19	25.2238	17.8861	43.1099	49.0543	25.8714	23.1829	66.5812	0.773087	0.107539	2.15044	4.78506	-2.14742	1.19151	-0.49721	0.275878									342	0.101505	342	0.174601	342	0.137978	342	0.0445021	361	0.0132709	361	-0.00721818
20	25.5806	18.0781	43.6587	50.1526	25.3939	24.7587	65.6404	0.771637	0.107731	2.26867	5.04812	-2.00665	1.11208	-0.49649	0.275147									360	0.105785	360	0.130491	360	0.171098	360	0.0232621	380	0.0234309	380	0.00693182
21	25.0601	17.9958	43.0559	49.259	25.211	24.048	66.2942	0.767778	0.107628	2.23227	4.96713	-2.07138	1.14474	-0.49447	0.273308									378	0.151605	378	0.145321	378	0.173888	378	0.0178221	399	0.00839092	399	0.00374182
22	24.4756	17.7965	42.2722	47.3241	26.495	20.8291	67.0749	0.761669	0.107251	1.9707	4.38511	-2.36064	1.2995	-0.491232	0.270437									396	0.174885	396	0.237711	396	0.145588	396	0.0673821	418	-0.0104491	418	-0.0107182
23	24.1628	17.9016	42.0644	46.0546	26.3413	19.7133	66.8067	0.753469	0.106619	1.87463	4.17133	-2.47006	1.35257	-0.48686	0.266609									414	0.147415	414	0.194041	414	0.130718	414	0.111642	437	0.000490924	437	0.00365182
24	24.334	18.3673	42.7013	46.3455	26.6623	19.6831	65.102	0.743354	0.105752	1.8436	4.10229	-2.44759	1.33167	-0.481437	0.261917
25	24.8659	18.454	43.3199	47.6326	26.8751	20.7576	63.2978	0.731525	0.104668	1.91743	4.26657	-2.29104	1.23707	-0.475048	0.256477
26	25.1143	18.0468	43.1612	48.786	27.171	21.6149	62.5715	0.718142	0.103387	2.00339	4.45784	-2.16423	1.15834	-0.46778	0.250362
27	25.2975	18.8984	44.1959	50.7699	28.4897	22.2802	60.0551	0.703342	0.101928	2.01601	4.48592	-2.06629	1.09504	-0.459741	0.243601
28	25.5826	19.1937	44.7764	50.8858	28.5561	22.3297	58.14	0.687296	0.100313	1.99467	4.43845	-2.02435	1.06012	-0.451026	0.23627
29	25.6073	18.8775	44.4848	49.1155	28.1633	20.9522	57.3077	0.6702	0.0985589	1.88415	4.19252	-2.10825	1.09081	-0.441682	0.228518
30	25.2642	18.8639	44.1281	48.6877	27.5214	21.1663	56.4817	0.652272	0.0966898	1.91862	4.26922	-2.04018	1.04164	-0.43181	0.220462
31	25.0352	18.9553	43.9905	50.3851	28.7069	21.6782	55.3062	0.633678	0.094722	1.97146	4.3868	-1.94621	0.979699	-0.421523	0.212154
32	25.7172	18.7485	44.4657	51.8018	29.1596	22.6422	53.3754	0.614708	0.0926726	2.03706	4.53275	-1.81555	0.90068	-0.410891	0.203817
33	26.8846	19.4491	46.3336	53.6232	30.2422	23.381	49.8591	0.595636	0.0905647	2.01861	4.49171	-1.71153	0.837149	-0.400004	0.195632
34	27.2181	20.0568	47.2749	56.4132	30.7339	25.6793	47.4889	0.57709	0.0884195	2.17339	4.83613	-1.52842	0.739464	-0.388965	0.188125
35	26.9301	19.9419	46.872	56.7434	29.9732	26.7702	46.5254	0.560858	0.0862502	2.28352	5.08117	-1.4196	0.688129	-0.377832	0.183026
36	26.3256	19.7179	46.0435	54.1422	31.2437	22.8984	45.9691	0.547205	0.0840775	1.98801	4.42362	-1.60624	0.791006	-0.366706	0.180499
37	25.8812	19.7353	45.6164	51.652	30.2535	21.3985	45.0089	0.533446	0.0819231	1.8763	4.17504	-1.66264	0.831191	-0.355637	0.177809
38	26.3097	19.5784	45.8882	51.68	29.9275	21.7526	43.3561	0.521238	0.079802	1.89619	4.2193	-1.58465	0.811551	-0.344705	0.176533
39	26.3834	19.3238	45.7072	52.5441	29.2796	23.2646	42.1765	0.51134	0.0777304	2.03547	4.52923	-1.44615	0.767043	-0.333966	0.177374
40	26.3719	19.1359	45.5078	53.1007	28.1102	24.9905	41.0248	0.501332	0.0757256	2.19625	4.887	-1.29468	0.71221	-0.323467	0.177866
41	25.8888	18.8627	44.7515	52.5961	28.2148	24.3814	40.3987	0.49123	0.0737967	2.17943	4.84956	-1.28497	0.730082	-0.313237	0.177993
42	25.984	19.1239	45.108	52.5876	28.1972	24.3904	38.8305	0.481049	0.0719422	2.1639	4.815	-1.24339	0.728905	-0.303284	0.177765
43	26.3357	18.9692	45.3049	52.0497	27.7033	24.3463	37.4025	0.470749	0.0701577	2.15093	4.78615	-1.20621	0.72795	-0.293555	0.177194
44	25.7293	18.1355	43.8648	50.7369	25.4878	25.2491	37.3743	0.460339	0.0684402	2.30329	5.12516	-1.12609	0.698679	-0.284047	0.176292
45	24.859	17.8812	42.7402	49.4693	24.1693	25.3	37.105	0.449828	0.0667871	2.3672	5.26737	-1.08652	0.692609	-0.274755	0.175073
46	24.7669	17.1275	41.8944	47.9459	23.3178	24.6281	36.6033	0.439229	0.0651964	2.35148	5.23241	-1.07918	0.70485	-0.265678	0.17355
47	24.8696	16.7213	41.591	45.9458	21.4096	24.5361	35.6377	0.428545	0.0636647	2.3595	5.25024	-1.0468	0.700196	-0.25681	0.171735
48	24.1176	16.1575	40.2751	44.1585	19.7095	24.449	35.573	0.417778	0.0621909	2.43199	5.41153	-1.0161	0.694466	-0.248138	0.169641
49	23.5126	15.3312	38.8438	42.9562	18.588	24.3682	35.6115	0.406946	0.0607714	2.50905	5.583	-0.984425	0.687375	-0.239666	0.16728
50	23.3606	15.106	38.4666	41.7672	18.5818	23.1854	34.7187	0.39606	0.0594049	2.41103	5.36491	-0.997974	0.710204	-0.231394	0.164666
51	22.8358	14.937	37.7728	40.4126	17.5578	22.8548	34.1219	0.385126	0.0580919	2.42021	5.38532	-0.97704	0.708035	-0.223314	0.161812
52	22.3846	14.4966	36.8812	38.6021	16.686	21.9161	33.7232	0.374224	0.0568299	2.37639	5.28784	-0.983698	0.724745	-0.215495	0.158729
53	21.8278	13.9541	35.782	36.5583	15.3509	21.2074	33.6723	0.36415	0.0556148	2.37181	5.27764	-0.984243	0.732957	-0.208718	0.155432
54	21.2899	13.8594	35.1494	35.2915	14.8403	20.4512	33.357	0.355045	0.0544466	2.32797	5.18008	-0.99475	0.74415	-0.203113	0.151932
55	21.1984	13.7254	34.9238	34.9282	15.3203	19.6079	32.6745	0.34594	0.0533256	2.24666	4.99916	-1.00864	0.756321	-0.197697	0.148243
56	20.6608	13.5791	34.2399	34.3457	14.9366	19.4091	32.4447	0.336849	0.0522493	2.26716	5.04477	-0.99214	0.744213	-0.192472	0.144377
57	20.948	13.6717	34.6196	33.8551	15.4568	18.3983	31.2639	0.327759	0.0512176	2.1273	4.73357	-1.01885	0.762956	-0.187412	0.140347
58	20.9432	13.6626	34.6057	32.9641	14.829	18.135	30.4475	0.318672	0.0502299	2.09785	4.66803	-1.00668	0.75109	-0.182506	0.136165
59	20.399	13.4654	33.8644	32.0509	14.2681	17.7828	30.2987	0.309595	0.0492839	2.10084	4.67469	-1.00045	0.741989	-0.177749	0.131846
60	20.0946	13.4358	33.5304	31.488	14.6962	16.7918	29.8072	0.300545	0.048381	2.00314	4.45728	-1.0312	0.758705	-0.173145	0.127401
61	19.7382	13.3289	33.0671	30.9179	14.6548	16.2631	29.448	0.291533	0.0475212	1.96745	4.37787	-1.03728	0.755299	-0.16869	0.122843
62	20.134	13.512	33.646	30.9195	14.7397	16.1798	28.2076	0.283241	0.0467028	1.92359	4.28027	-1.01617	0.734898	-0.164369	0.118872
63	20.0432	13.4152	33.4583	30.5723	14.0581	16.5142	27.6374	0.277507	0.0459263	1.97566	4.39613	-0.970092	0.710554	-0.160172	0.117335
64	19.8893	12.9499	32.8392	30.2707	13.9899	16.2807	27.439	0.27387	0.045192	1.98347	4.41352	-0.959097	0.723944	-0.156093	0.117777
65	20.0576	12.88	32.9376	30.7225	14.1195	16.603	26.6581	0.270367	0.0445027	2.01672	4.48749	-0.919202	0.713901	-0.152128	0.118239
66	20.1137	12.9421	33.0558	31.4588	13.8717	17.5871	25.8949	0.266987	0.0438621	2.12823	4.73564	-0.843146	0.675017	-0.148273	0.118714
67	20.2503	12.7784	33.0287	31.3547	13.2596	18.0951	25.257	0.26373	0.0432767	2.19222	4.87801	-0.799458	0.659111	-0.14453	0.1192
68	20.1196	12.6572	32.7768	30.9273	12.8101	18.1173	24.813	0.260588	0.0427702	2.21122	4.9203	-0.777969	0.661159	-0.140895	0.119693
69	19.9295	12.7655	32.695	31.2399	13.3383	17.9015	24.2471	0.257533	0.0423835	2.19047	4.87412	-0.767658	0.671528	-0.137351	0.120182
70	20.1214	12.7187	32.8401	31.8877	13.2353	18.6524	23.54	0.254551	0.0421138	2.27159	5.05462	-0.718453	0.647213	-0.133893	0.120658
71	20.311	12.4183	32.7293	31.509	12.7124	18.7966	23.0211	0.251644	0.0419238	2.29718	5.11156	-0.694493	0.644576	-0.130529	0.121115
72	19.9833	12.2337	32.217	31.0179	11.9825	19.0354	22.8001	0.248804	0.041799	2.36325	5.25859	-0.669507	0.639168	-0.127257	0.121547
73	19.9339	12.3685	32.3024	31.1945	12.3543	18.8401	22.1725	0.246031	0.0417312	2.33304	5.19137	-0.65965	0.648706	-0.124085	0.121947
74	20.2085	12.7322	32.9407	31.4772	13.3528	18.1244	21.2297	0.243392	0.0417112	2.20122	4.89805	-0.668235	0.674888	-0.121084	0.122307
75	20.3567	12.6494	33.0061	31.5289	13.5375	17.9914	20.7634	0.241331	0.0417294	2.18035	4.8516	-0.659946	0.68183	-0.118708	0.122624
76	19.636	12.3589	31.995	30.9755	13.3371	17.6384	21.1447	0.24009	0.0417762	2.20548	4.90752	-0.664444	0.696736	-0.117197	0.122893
77	19.7372	12.4448	32.182	30.5107	12.3081	18.2026	20.8277	0.239183	0.041843	2.26191	5.03308	-0.638417	0.676984	-0.116075	0.123108
78	19.8595	12.484	32.3435	30.6349	12.3089	18.326	20.5282	0.238272	0.0419226	2.26605	5.04231	-0.627942	0.673035	-0.115014	0.123258
79	19.7824	12.1225	31.905	30.7783	12.6695	18.1088	20.736	0.237954	0.0420091	2.27031	5.05179	-0.63307	0.681221	-0.114619	0.123335
80	19.8207	12.1661	31.9868	30.4053	12.3414	18.0639	20.7898	0.238546	0.0420965	2.25899	5.0266	-0.638034	0.682966	-0.115212	0.123334
81	19.6596	12.474	32.1336	30.255	12.0928	18.1622	20.8662	0.239413	0.0421788	2.26071	5.03042	-0.639868	0.678947	-0.116166	0.123247
82	19.9065	12.388	32.2945	31.0089	11.9816	19.0274	20.9431	0.240246	0.0422515	2.35662	5.24383	-0.616121	0.647178	-0.117178	0.123069
83	19.9753	11.9064	31.8817	31.2682	12.1233	19.1449	21.4119	0.241025	0.04231	2.40191	5.34461	-0.617807	0.641555	-0.118234	0.122791
84	19.999	11.8782	31.8771	30.9823	12.1236	18.8588	21.6105	0.24174	0.0423515	2.36686	5.26662	-0.632759	0.649087	-0.119331	0.122409
85	19.5736	11.9256	31.4992	30.2418	11.8615	18.3803	22.0888	0.242362	0.0423759	2.33397	5.19344	-0.655892	0.663757	-0.120447	0.121915
86	19.4514	11.6676	31.119	29.7934	11.0409	18.7525	22.5502	0.24287	0.0423923	2.40939	5.36125	-0.649457	0.648315	-0.121562	0.121308
87	19.776	11.7116	31.4875	30.6792	11.0285	19.6507	22.4865	0.243259	0.042416	2.49633	5.5547	-0.624239	0.613686	-0.122668	0.120591
88	20.1599	11.6844	31.8443	31.5968	11.8309	19.7659	22.4337	0.243523	0.0424365	2.4831	5.52526	-0.626106	0.605938	-0.123756	0.119767
89	19.9184	11.7468	31.6653	31.0966	11.776	19.3206	22.7629	0.243673	0.0424344	2.44027	5.42997	-0.646583	0.615408	-0.124834	0.11884
90	19.8938	11.5244	31.4182	29.2809	11.0446	18.2363	23.1285	0.2437	0.0424082	2.32251	5.16794	-0.691156	0.646619	-0.125889	0.117811
91	19.7962	11.6019	31.3982	29.3619	10.5523	18.8096	23.3299	0.243579	0.0423685	2.39754	5.33489	-0.676796	0.622646	-0.126896	0.116683
92	19.6272	11.4932	31.1204	30.1733	11.1951	18.9782	23.7131	0.243311	0.0423157	2.4392	5.42759	-0.675089	0.609414	-0.127851	0.11546
93	19.3185	11.5583	30.8769	29.5175	11.7626	17.7548	24.0712	0.242902	0.0422403	2.29984	5.11749	-0.725635	0.643134	-0.128759	0.114144
94	19.1527	12.0371	31.1898	29.4199	12.1132	17.3068	23.9877	0.242337	0.0421385	2.22017	4.94021	-0.74884	0.651414	-0.129597	0.11274
95	19.565	11.8701	31.4351	29.7584	12.2494	17.5089	23.9389	0.241619	0.042009	2.22821	4.95811	-0.744692	0.635581	-0.130368	0.111251
96	19.6738	11.8803	31.5541	30.468	11.4799	18.9881	23.9757	0.240742	0.0418516	2.40594	5.35358	-0.692769	0.580103	-0.131062	0.10968
97	20.1193	12.1167	32.236	31.6614	11.8411	19.8204	23.5802	0.239707	0.0416667	2.46014	5.47418	-0.664466	0.545077	-0.131677	0.10803
98	20.7144	12.0245	32.7389	32.1181	12.2498	19.8682	23.3081	0.238508	0.0414548	2.42739	5.40131	-0.665492	0.535189	-0.132203	0.106304
99	20.4953	11.9843	32.4796	32.0224	12.4517	19.5706	23.5757	0.237151	0.0412172	2.40984	5.36225	-0.678228	0.534207	-0.132646	0.104505
100	20.0611	12.0971	32.1582	31.2514	12.4351	18.8163	23.8729	0.235642	0.040956	2.34046	5.20788	-0.707031	0.545512	-0.133006	0.102637
101	19.644	11.506	31.15	29.7688	11.3033	18.4656	24.7144	0.23396	0.0406735	2.37291	5.28008	-0.721678	0.545332	-0.133259	0.100701
102	19.419	11.352	30.771	29.2674	11.4599	17.8075	25.0335	0.23257	0.0403819	2.3162	5.1539	-0.749963	0.557103	-0.133432	0.099138
103	19.5643	11.7475	31.3118	29.491	11.7463	17.7448	24.614	0.232276	0.0401285	2.26667	5.04368	-0.752799	0.556755	-0.133523	0.0987536
104	19.6184	11.8374	31.4558	30.1027	11.9145	18.1882	24.4986	0.232529	0.0399003	2.31285	5.14645	-0.73407	0.544424	-0.13351	0.0990188
105	19.6663	12.0207	31.6869	30.6349	11.598	19.0369	24.3015	0.232661	0.0396545	2.40268	5.34632	-0.701694	0.522053	-0.133404	0.0992573
106	20.0327	11.8336	31.8663	30.9569	11.3702	19.5867	24.1305	0.23268	0.0393854	2.45861	5.47078	-0.680161	0.507799	-0.13322	0.0994599
107	20.2423	11.8737	32.116	31.0678	11.8963	19.1715	23.8964	0.232574	0.039093	2.38817	5.31404	-0.693685	0.519776	-0.132954	0.0996193
108	19.9612	11.5641	31.5253	31.0715	11.844	19.2276	24.2879	0.232341	0.0387778	2.44166	5.43307	-0.689797	0.518888	-0.132595	0.0997456
109	20.1897	11.6357	31.8254	31.1841	12.0468	19.1372	23.983	0.231978	0.0384403	2.40784	5.35781	-0.690678	0.521814	-0.132145	0.0998331
110	20.0014	11.722	31.7234	30.6576	11.1998	19.4578	23.9579	0.231505	0.0380818	2.45613	5.46526	-0.676944	0.513738	-0.131615	0.0998897
111	19.7384	11.8354	31.5738	30.1343	11.3153	18.8189	23.9559	0.23093	0.0377033	2.38612	5.30948	-0.697891	0.53228	-0.131016	0.0999135
112	19.6692	11.9811	31.6502	30.1281	11.9051	18.223	23.7713	0.23025	0.0373055	2.30339	5.12538	-0.715379	0.548322	-0.130342	0.0999076
113	19.5118	11.7368	31.2486	30.074	11.8857	18.1883	23.9369	0.229465	0.0368894	2.32815	5.18048	-0.712534	0.54918	-0.129589	0.0998766
114	19.5246	11.6962	31.2209	29.8428	11.634	18.2088	23.8048	0.228573	0.036457	2.33286	5.19098	-0.70719	0.548212	-0.128758	0.0998155
115	20.0924	11.7447	31.8371	30.9292	11.1348	19.7944	23.1855	0.227592	0.0360089	2.48523	5.53001	-0.648662	0.50592	-0.127853	0.099739
116	20.4716	11.8957	32.3672	31.995	11.9791	20.016	22.6268	0.226521	0.0355454	2.47397	5.50496	-0.634609	0.498434	-0.126879	0.0996417
117	20.6183	12.3324	32.9507	32.1253	12.778	19.3473	22.0499	0.225377	0.0350693	2.34907	5.22702	-0.650482	0.514422	-0.125851	0.0995261
118	20.7343	12.7923	33.5266	32.4325	13.692	18.7405	21.4812	0.224173	0.0345815	2.2363	4.97611	-0.66611	0.530771	-0.124766	0.0994066
119	20.4367	12.4348	32.8715	32.0115	13.2647	18.7468	21.7138	0.222898	0.0340825	2.28308	5.08021	-0.659688	0.529771	-0.123618	0.0992804
120	20.2511	12.2368	32.488	31.1021	12.0348	19.0674	21.7492	0.221561	0.0335741	2.34766	5.2239	-0.641993	0.520005	-0.12241	0.099151
121	20.1369	12.639	32.7759	31.403	12.7726	18.6304	21.335	0.220174	0.033058	2.27389	5.05974	-0.650457	0.531761	-0.121145	0.099029
122	20.1478	12.5453	32.6931	31.9482	13.0548	18.8934	21.1554	0.21875	0.0325359	2.31194	5.14441	-0.634729	0.523942	-0.119826	0.0989242
123	20.5067	12.3776	32.8843	31.7713	13.3419	18.4294	20.7944	0.217302	0.0320087	2.24257	4.99006	-0.643562	0.537126	-0.118456	0.0988452
124	20.1791	12.5917	32.7708	31.9413	13.013	18.9283	20.6162	0.216268	0.0314782	2.31144	5.1433	-0.619946	0.525295	-0.117047	0.0992208
125	19.9309	12.9329	32.8638	31.9832	13.1301	18.853	20.3059	0.215661	0.0309459	2.29546	5.10774	-0.613781	0.531455	-0.115602	0.100059
126	20.443	12.9114	33.3544	32.0275	13.8555	18.1721	19.7499	0.215088	0.0304142	2.17947	4.84964	-0.627983	0.555673	-0.114117	0.10097
127	20.6699	12.951	33.6209	32.3066	13.8538	18.4528	19.3303	0.214415	0.0298853	2.19533	4.88494	-0.610405	0.551907	-0.112594	0.101821
128	20.6318	12.9045	33.5363	32.5692	14.1236	18.4457	19.1099	0.213646	0.029361	2.20003	4.89539	-0.601975	0.556386	-0.111033	0.102612
129	20.6735	12.8155	33.489	32.3277	13.2281	19.0997	18.8626	0.212785	0.0288441	2.28123	5.07608	-0.573821	0.541668	-0.10944	0.103345
130	20.3308	12.8129	33.1438	31.6317	13.3394	18.2923	18.7764	0.211836	0.0283378	2.20666	4.91015	-0.591103	0.57063	-0.107816	0.10402
131	19.8986	12.5794	32.478	31.0536	13.5524	17.5012	18.8689	0.210807	0.0278446	2.15574	4.79685	-0.606653	0.597889	-0.106169	0.104638
132	20.1632	12.7137	32.8769	31.4125	13.7331	17.6794	18.4955	0.210518	0.0273677	2.15132	4.78702	-0.595743	0.595053	-0.105319	0.105199
133	20.172	12.9422	33.1141	32.2267	14.2142	18.0126	18.3323	0.210876	0.0269085	2.17595	4.84182	-0.583943	0.586897	-0.105171	0.105706
134	20.6153	13.0608	33.6761	33.1239	13.6247	19.4992	18.0213	0.211277	0.0264673	2.3147	5.15055	-0.540687	0.545985	-0.105117	0.10616
135	21.3125	13.133	34.4455	34.585	14.3246	20.2603	17.5988	0.21158	0.0260431	2.35293	5.23563	-0.51834	0.525971	-0.105017	0.106562
136	21.5037	13.4963	34.9999	35.9768	14.7725	21.2042	17.2974	0.211792	0.0256343	2.42283	5.39116	-0.495277	0.504829	-0.10488	0.106912
137	21.6707	13.6143	35.2849	36.5882	15.082	21.5063	17.1278	0.211912	0.0252398	2.43806	5.42505	-0.486899	0.498557	-0.104704	0.107208
138	21.8455	13.4288	35.2743	36.939	15.4542	21.4848	17.0968	0.211937	0.0248583	2.43633	5.42121	-0.486328	0.500148	-0.104483	0.107453
139	21.9382	13.5155	35.4536	36.7945	14.3831	22.4114	16.9679	0.211868	0.024489	2.52825	5.62573	-0.465435	0.480714	-0.10422	0.107648
140	21.6569	13.2449	34.9019	36.4302	14.5924	21.8378	17.1886	0.211707	0.0241308	2.50194	5.5672	-0.476463	0.494276	-0.103915	0.107792
141	21.756	13.2383	34.9943	36.1042	14.3345	21.7697	17.0856	0.21146	0.0237833	2.48814	5.5365	-0.475955	0.495761	-0.103573	0.107887
142	21.4119	12.9417	34.3536	35.1275	13.5877	21.5398	17.3452	0.211131	0.0234456	2.50807	5.58083	-0.479254	0.501269	-0.103197	0.107934
143	21.3844	12.7556	34.14	34.4186	12.5401	21.8785	17.3786	0.210718	0.023117	2.56312	5.70333	-0.47005	0.493575	-0.102784	0.107933
144	20.5403	12.767	33.3073	34.23	13.0567	21.1733	17.742	0.21022	0.0227975	2.54193	5.65618	-0.483944	0.510237	-0.102334	0.107886
145	20.5558	12.9387	33.4945	34.0689	13.7526	20.3163	17.5564	0.20964	0.022487	2.42728	5.40107	-0.501338	0.530621	-0.101846	0.107793
146	21.3034	13.0265	34.3298	34.2727	14.0019	20.2708	17.0377	0.208978	0.0221852	2.362	5.25581	-0.49986	0.531095	-0.101323	0.107655
147	20.9642	13.0581	34.0223	34.5968	14.353	20.2438	17.0969	0.208238	0.021892	2.38031	5.29654	-0.497756	0.530898	-0.100765	0.107473
148	20.8001	12.738	33.5381	35.2719	12.6396	22.6323	17.2401	0.207421	0.0216341	2.70023	6.00842	-0.445605	0.477008	-0.100173	0.107248
149	21.6292	12.6986	34.3277	36.3446	13.1664	23.1782	16.7454	0.206528	0.0214204	2.70301	6.0146	-0.429693	0.461797	-0.0995478	0.106981
150	22.0401	12.3442	34.3843	37.5577	13.4766	24.0812	16.6013	0.205562	0.021237	2.80257	6.23614	-0.411351	0.443686	-0.0988906	0.106672
151	22.086	13.0015	35.0874	38.3965	14.0099	24.3866	16.1615	0.204524	0.0210721	2.78169	6.18967	-0.402722	0.436031	-0.098202	0.106322
152	22.17	13.2235	35.3934	38.6368	14.3047	24.3321	15.8981	0.203419	0.0209205	2.74997	6.1191	-0.400659	0.435373	-0.0974858	0.105933
153	22.0094	13.4382	35.4476	37.6585	13.4614	24.1971	15.753	0.202247	0.020778	2.73053	6.07585	-0.399814	0.436034	-0.096742	0.105505
154	21.6469	13.4546	35.1016	36.8388	14.6446	22.1942	15.7816	0.201009	0.020642	2.52804	5.62527	-0.433838	0.474885	-0.0959694	0.105039
155	21.7195	13.2839	35.0034	36.0435	14.6395	21.404	15.6934	0.199705	0.0205099	2.44591	5.44252	-0.444653	0.488417	-0.0951686	0.104536
156	20.7855	13.4904	34.2759	35.0412	14.2191	20.8221	15.8897	0.198338	0.0203801	2.4297	5.40645	-0.453258	0.499674	-0.0943402	0.103997
157	21.5158	13.256	34.7718	34.5802	14.1502	20.43	15.5244	0.196908	0.0202517	2.35102	5.23137	-0.457586	0.506231	-0.0934852	0.103423
158	20.6679	13.0875	33.7554	34.1521	12.9801	21.172	15.8465	0.195419	0.020123	2.5129	5.59158	-0.437728	0.48597	-0.0926044	0.102815
159	20.9171	12.4886	33.4057	33.7682	13.5084	20.2599	15.8455	0.193872	0.0199929	2.42681	5.40001	-0.453365	0.505187	-0.0916986	0.102173
160	20.3901	13.0616	33.4518	33.5264	13.5337	19.9927	15.6618	0.192267	0.0198612	2.39071	5.3197	-0.454099	0.50777	-0.0907686	0.101499
161	20.7941	12.9017	33.6958	34.3108	14.1298	20.181	15.3862	0.190608	0.0197276	2.39575	5.3309	-0.44505	0.499445	-0.0898152	0.100793
162	21.3647	13.0831	34.4477	35.0158	13.1338	21.882	14.8889	0.188896	0.0195912	2.53964	5.65108	-0.407278	0.458658	-0.0888394	0.100056
163	21.9827	13.0768	35.0595	36.4921	14.3076	22.1845	14.4629	0.187132	0.0194513	2.53141	5.63276	-0.396014	0.447634	-0.087842	0.0992897
164	22.0993	13.1768	35.2761	37.6843	15.3694	22.3149	14.2065	0.185318	0.0193084	2.53028	5.63026	-0.389151	0.441451	-0.0868237	0.0984943
165	21.9407	13.6524	35.5931	38.0956	15.5457	22.5499	13.9124	0.183457	0.0191622	2.53423	5.63904	-0.380433	0.433143	-0.0857854	0.0976718
166	22.1665	13.9412	36.1077	38.1439	15.8421	22.3017	13.5455	0.181552	0.0190125	2.47085	5.49802	-0.379925	0.434171	-0.084728	0.096824
167	22.1825	13.9718	36.1543	38.5348	14.7593	23.7755	13.3549	0.179603	0.0188594	2.63073	5.85376	-0.352665	0.404482	-0.0836523	0.0959508
168	22.2511	13.8956	36.1467	38.4753	15.4718	23.0035	13.1834	0.177611	0.0187031	2.54567	5.6645	-0.359424	0.413844	-0.082559	0.0950523
169	22.2251	13.9979	36.2229	37.9901	15.5071	22.483	12.9788	0.175579	0.018544	2.48273	5.52445	-0.362282	0.418681	-0.0814492	0.0941295
170	21.4348	13.6109	35.0457	36.9305	15.6059	21.3246	13.2338	0.173507	0.0183823	2.43313	5.41409	-0.377082	0.437481	-0.0803235	0.0931833
171	20.7747	13.858	34.6328	35.0472	15.551	19.4961	13.1971	0.171397	0.0182185	2.25194	5.0109	-0.406782	0.473764	-0.0791828	0.0922145
172	21.4867	13.7387	35.2254	34.2753	13.8162	20.4591	12.7878	0.169252	0.0180529	2.32233	5.16753	-0.382424	0.447059	-0.0780281	0.0912241
173	20.7896	13.6396	34.4291	35.0097	15.1083	19.9014	12.8884	0.167073	0.0178864	2.31133	5.14305	-0.38665	0.453853	-0.07686	0.0902129
174	21.2662	13.6069	34.8731	35.9974	15.5053	20.4921	12.5368	0.164899	0.0177197	2.3498	5.22866	-0.370008	0.435786	-0.0757168	0.0891818
175	21.1993	14.2681	35.4674	36.1176	16.0792	20.0384	12.2728	0.163544	0.0175539	2.26024	5.02938	-0.37663	0.440089	-0.0754118	0.0881318
176	21.573	13.9485	35.5215	36.1938	16.2977	19.8961	12.2564	0.16249	0.0173894	2.24048	4.9854	-0.379121	0.437628	-0.0754269	0.0870636
177	21.5153	14.0456	35.5609	36.3613	15.1669	21.1944	12.2414	0.161396	0.0172263	2.38393	5.3046	-0.356316	0.406292	-0.0754182	0.0859782
178	21.4666	14.1018	35.5684	37.1167	16.1431	20.9735	12.2331	0.16026	0.0170653	2.35866	5.24838	-0.359569	0.404806	-0.0753831	0.0848765
179	21.444	14.3151	35.7591	37.5287	16.9423	20.5864	12.1581	0.159081	0.016907	2.30284	5.12417	-0.365884	0.406864	-0.0753215	0.0837593
180	22.3021	14.4561	36.7582	38.0178	17.3724	20.6454	11.8167	0.157861	0.0167525	2.24706	5.00004	-0.364413	0.400233	-0.0752338	0.0826276
181	22.2121	14.7235	36.9356	38.1404	16.9912	21.1492	11.7393	0.156603	0.0166015	2.29049	5.09669	-0.355262	0.385377	-0.0751206	0.0814822
182	22.5948	15.3244	37.9192	38.9861	18.9961	19.99	11.4171	0.155306	0.0164547	2.11077	4.69678	-0.375681	0.402359	-0.0749821	0.0803241
183	22.1461	15.3472	37.4933	39.7138	19.387	20.3269	11.52	0.153973	0.0163126	2.16966	4.82781	-0.36832	0.389716	-0.0748188	0.0791541
184	21.9103	14.4705	36.3808	38.9892	17.8642	21.125	11.8426	0.152604	0.0161755	2.3235	5.17014	-0.353361	0.369213	-0.0746313	0.0779731
185	22.6895	14.9347	37.6242	38.7384	17.8837	20.8547	11.4243	0.151202	0.0160444	2.21924	4.93815	-0.356902	0.368204	-0.0744198	0.076782
186	22.6363	14.6072	37.2435	39.2719	16.3295	22.9424	11.4995	0.149767	0.0159184	2.46669	5.48876	-0.324559	0.330784	-0.074185	0.0755816
187	22.1029	14.2591	36.3621	38.8297	16.7939	22.0358	11.7357	0.1483	0.0157984	2.42326	5.39211	-0.336131	0.338077	-0.073927	0.074373
188	22.0511	14.1545	36.2056	38.1967	16.6463	21.5504	11.741	0.146803	0.0156842	2.38089	5.29785	-0.341745	0.339479	-0.0736466	0.0731569
189	21.7234	14.3292	36.0527	37.3637	16.5586	20.8051	11.7423	0.145278	0.0155763	2.30818	5.13605	-0.352681	0.345862	-0.0733439	0.0719343
190	22.9372	14.7514	37.6886	38.9675	17.8546	21.1129	11.1914	0.143729	0.0154742	2.2414	4.98744	-0.345952	0.335034	-0.0730196	0.0707089
191	22.3164	15.6316	37.948	39.7829	17.4162	22.3667	11.0541	0.142154	0.0153787	2.35797	5.24684	-0.325191	0.310946	-0.072674	0.0694797
192	22.4865	15.2198	37.7064	39.8221	18.8359	20.9862	11.0687	0.140554	0.0152902	2.22607	4.95333	-0.34525	0.325778	-0.0723076	0.0682466
193	22.6792	15.2374	37.9166	40.2205	18.9867	21.2338	10.9487	0.138931	0.0152085	2.2399	4.98411	-0.338895	0.315797	-0.0719207	0.0670104
194	22.426	15.3874	37.8134	40.5693	19.4415	21.1278	10.9162	0.137286	0.0151344	2.2349	4.97299	-0.338508	0.311313	-0.0715139	0.0657722
195	23.0117	16.2917	39.3035	41.4912	19.8271	21.6641	10.4457	0.13562	0.0150675	2.20506	4.9066	-0.328248	0.298009	-0.0710876	0.0645327
196	23.3848	16.0108	39.3956	42.6396	19.6367	23.0029	10.3502	0.133935	0.0150086	2.33601	5.19798	-0.307366	0.275433	-0.0706422	0.0632928
197	23.219	16.3384	39.5575	43.4573	21.0754	22.3819	10.2403	0.132232	0.0149585	2.26349	5.0366	-0.313707	0.277352	-0.0701781	0.0620534
198	23.5765	16.4151	39.9916	44.2674	21.8808	22.3865	10.0596	0.130511	0.0149179	2.23909	4.98232	-0.311355	0.271695	-0.0696959	0.0608155
199	23.9606	16.7619	40.7225	45.314	23.0436	22.2704	9.80878	0.128776	0.0148896	2.18778	4.86815	-0.310711	0.267524	-0.0691958	0.0595798
200	24.5642	16.659	41.2231	46.2508	21.4184	24.8325	9.61655	0.127026	0.0148763	2.40903	5.36045	-0.277621	0.235943	-0.0686784	0.0583473
201	24.7299	16.8353	41.5653	47.7517	22.7889	24.9628	9.46318	0.125264	0.0148692	2.40242	5.34574	-0.273026	0.228832	-0.0681446	0.0571189
202	24.3476	17.3875	41.7352	48.7496	23.6943	25.0554	9.34895	0.123494	0.0148637	2.40135	5.34337	-0.269812	0.223109	-0.0675983	0.0558954
203	25.1672	16.6584	41.8256	48.1929	22.1142	26.0787	9.25129	0.121715	0.0148602	2.49401	5.54955	-0.257173	0.209783	-0.0670372	0.0546778
204	25.0945	16.5219	41.6163	47.4151	21.6258	25.7893	9.21777	0.119927	0.0148575	2.4787	5.51549	-0.257729	0.207327	-0.0664606	0.0534669
205	24.3474	16.4871	40.8346	46.4947	20.282	26.2126	9.3111	0.118132	0.014856	2.56819	5.7146	-0.251333	0.199433	-0.0658688	0.0522635
206	24.2085	15.9704	40.1789	45.565	20.9636	24.6014	9.37557	0.116331	0.0148543	2.44873	5.44879	-0.265604	0.207795	-0.0652624	0.0510686
207	23.9772	16.2063	40.1835	45.084	21.0002	24.0837	9.28531	0.114525	0.0148528	2.39739	5.33455	-0.268404	0.207123	-0.0646418	0.0498831
208	23.9474	15.971	39.9185	45.2431	21.3743	23.8689	9.25511	0.112715	0.0148505	2.39176	5.32202	-0.268162	0.20406	-0.0640072	0.0487079
209	24.1758	16.7348	40.9107	45.3337	21.5802	23.7536	8.9414	0.110903	0.0148477	2.32295	5.16892	-0.266735	0.200152	-0.0633592	0.0475438
210	23.9687	16.7538	40.7225	46.2654	20.5083	25.7571	8.88691	0.10909	0.0148434	2.53069	5.63116	-0.24388	0.180496	-0.0626981	0.0463917
211	24.3077	16.6224	40.9301	46.4024	21.6411	24.7612	8.74706	0.107277	0.014838	2.42021	5.38533	-0.25069	0.18287	-0.0620244	0.0452525
212	24.1941	16.1166	40.3107	45.6638	19.3952	26.2686	8.78325	0.105465	0.0148317	2.60764	5.80238	-0.233873	0.168286	-0.0613384	0.044127
213	24.3843	15.254	39.6383	46.8072	17.9077	28.8995	8.83038	0.103657	0.0148256	2.9171	6.49099	-0.210179	0.149127	-0.0606406	0.0430163
214	24.8783	14.548	39.4263	47.7304	16.5078	31.2225	8.7739	0.101852	0.0148277	3.16779	7.04881	-0.192138	0.13442	-0.0599313	0.0419211
215	24.2802	14.1505	38.4307	47.4608	13.5777	33.883	8.8939	0.100053	0.0148497	3.5286	7.85167	-0.174972	0.120714	-0.059211	0.0408423
216	24.4802	15.9244	40.4046	47.6543	14.1357	33.5186	8.36159	0.0982609	0.0148733	3.322	7.39196	-0.174489	0.118687	-0.0584801	0.0397808
217	24.334	14.5456	38.8797	48.2382	11.9452	36.293	8.57619	0.0964755	0.0148899	3.73994	8.32193	-0.159398	0.106964	-0.057739	0.0387365
218	25.4023	14.2589	39.6612	49.4583	12.5094	36.949	8.29632	0.0946976	0.0148987	3.72741	8.29404	-0.154234	0.102058	-0.056988	0.0377096
219	25.1929	13.8284	39.0213	50.0167	9.61596	40.4008	8.31773	0.0929274	0.0148985	4.14385	9.22069	-0.139458	0.0910461	-0.0562276	0.0366998
220	25.5206	14.2749	39.7955	49.8189	11.4823	38.3366	8.04542	0.0911652	0.0148891	3.85555	8.57917	-0.144807	0.0932178	-0.0554582	0.035707
221	24.4924	14.2283	38.7207	48.3123	12.243	36.0693	8.15235	0.0894113	0.0148705	3.72579	8.29043	-0.151647	0.0963104	-0.0546802	0.0347311
222	24.4862	14.4209	38.9071	46.398	10.4478	35.9502	7.99588	0.0876659	0.0148421	3.69605	8.22428	-0.149917	0.0939449	-0.053894	0.0337719
223	24.2154	14.6354	38.8508	44.439	10.3072	34.1318	7.88893	0.0859293	0.0148049	3.51398	7.81914	-0.155648	0.0962183	-0.0530999	0.0328293
224	23.7638	13.8427	37.6065	43.5353	7.95544	35.5799	8.02805	0.0842018	0.0147579	3.78657	8.42568	-0.147098	0.089745	-0.0522985	0.0319033
225	23.5973	13.2503	36.8476	41.9713	9.12866	32.8426	8.06569	0.0824837	0.0147017	3.56441	7.93136	-0.157018	0.0944947	-0.05149	0.0309936
226	22.3647	12.5406	34.9053	39.5377	7.85788	31.6798	8.38313	0.0807752	0.0146365	3.63175	8.0812	-0.159961	0.0950111	-0.050675	0.0301002
227	22.8013	15.2458	38.0471	39.2638	8.49143	30.7724	7.5794	0.0790766	0.0145623	3.24295	7.21606	-0.162018	0.0949652	-0.0498537	0.0292229
228	22.7723	15.2688	45.2652	38.9113	9.1734	29.7379	6.28375	0.0773887	0.0144789	2.64265	5.8803	-0.164879	0.0953739	-0.0490272	0.0283615
229	22.3875	14.925	47.9741	39.8933	8.66402	31.2293	5.80035	0.0757132	0.014387	2.60348	5.79313	-0.154447	0.0881856	-0.0481972	0.0275161
230	22.524	15.016	48.7112	40.2902	10.8979	29.3923	5.61243	0.0740487	0.0142866	2.41396	5.37143	-0.161266	0.0908515	-0.0473623	0.0266863
231	22.9082	15.2721	48.5993	40.2165	10.5564	29.66	5.52534	0.072395	0.0141774	2.44124	5.43213	-0.15688	0.0872483	-0.0465228	0.0258722
232	22.9958	15.3305	49.7619	40.0665	10.4303	29.6362	5.29937	0.0707524	0.0140605	2.38256	5.30156	-0.15413	0.0846025	-0.0456789	0.0250735
233	22.7828	15.1885	49.0926	40.4521	10.1637	30.2884	5.27101	0.0691213	0.0139354	2.46819	5.49209	-0.148038	0.080213	-0.0448311	0.0242902
234	22.5879	15.0586	45.9536	40.6079	6.98773	33.6202	5.52704	0.0676276	0.013802	2.93163	6.52332	-0.131086	0.0704921	-0.0439798	0.0236478
235	22.5102	15.0068	45.134	39.7231	8.34262	31.3805	5.51507	0.0662762	0.0136616	2.78084	6.18779	-0.137575	0.0738535	-0.0431253	0.0231509
236	22.191	14.794	47.5258	39.1692	8.0288	31.1404	5.13675	0.0649432	0.0135137	2.62198	5.83429	-0.135739	0.0728182	-0.0422682	0.022675
237	22.8121	15.2081	48.2761	40.5605	10.3787	30.1818	4.95107	0.0636075	0.0133582	2.50089	5.56485	-0.137209	0.0735562	-0.0414087	0.0221988
238	22.8165	15.211	48.0749	40.4294	9.03568	31.3937	4.86818	0.0622698	0.0131959	2.61218	5.8125	-0.129219	0.0692267	-0.0405474	0.0217224
239	22.1445	14.763	46.2175	38.416	9.79979	28.6162	4.95676	0.0609307	0.0130272	2.47564	5.50867	-0.138869	0.0743463	-0.0396845	0.0212461
240	21.6472	14.4315	45.1028	35.9679	9.90148	26.0664	4.96803	0.0595906	0.0128517	2.31133	5.14305	-0.149036	0.0797374	-0.0388206	0.02077
241	22.2102	14.8068	45.1565	37.397	10.3596	27.0374	4.8517	0.0582504	0.0126696	2.39493	5.32907	-0.140459	0.0751011	-0.037956	0.0202944
242	22.5438	15.0292	60.7946	49.9935	20.9266	29.0669	3.57171	0.0569105	0.0124818	1.93156	4.29801	-0.127715	0.0682438	-0.0370911	0.0198194
243	23.3375	15.5583	52.3531	46.9204	13.8671	33.0532	4.0141	0.0555715	0.0122883	2.54715	5.66778	-0.109874	0.0586745	-0.0362263	0.0193452
244	23.1939	15.4626	44.6	40.4568	11.5489	28.9079	4.58614	0.0542342	0.0120888	2.5914	5.76626	-0.122697	0.0654803	-0.0353621	0.0188721
245	22.0682	17.621	40.3383	38.1081	9.13905	28.9691	4.93986	0.0528999	0.0118842	2.87618	6.39992	-0.119111	0.063532	-0.0344988	0.0184011
246	21.9143	17.3824	39.2967	36.1552	9.42625	26.729	4.94059	0.0515691	0.0116744	2.72034	6.05316	-0.125941	0.0671405	-0.0336368	0.0179323
247	21.4982	15.4201	36.9182	34.3666	8.48449	25.8821	5.12614	0.0502416	0.0114599	2.80525	6.2421	-0.126637	0.0674788	-0.0327766	0.0174651
248	20.7231	15.3339	36.057	34.8468	7.13564	27.7112	5.10942	0.0489181	0.0112406	3.07467	6.84161	-0.115289	0.0614023	-0.0319185	0.0169996
249	21.6029	16.1804	37.7833	35.5127	9.45873	26.054	4.74764	0.047599	0.0110171	2.76048	6.14249	-0.11928	0.063497	-0.031063	0.016536
250	21.0009	15.7325	36.7335	35.0525	8.5104	26.5421	4.74724	0.0462849	0.0107894	2.89105	6.43302	-0.113844	0.0605747	-0.0302104	0.0160745
251	21.0796	16.0372	37.1168	34.96	9.37607	25.5839	4.5663	0.0449766	0.0105578	2.75743	6.13569	-0.114774	0.0610407	-0.0293612	0.0156154
252	21.3774	14.4764	39.4884	35.0809	9.8075	25.2734	4.17086	0.0436746	0.0103227	2.56137	5.69942	-0.112828	0.0599783	-0.0285158	0.0151588
253	21.1988	16.9757	38.6209	34.5855	7.81055	26.775	4.13608	0.0423795	0.0100844	2.77397	6.1725	-0.103423	0.0549543	-0.0276745	0.0147049
254	20.8762	16.9783	37.8545	33.9595	8.34045	25.619	4.09212	0.0410919	0.00984291	2.70692	6.0233	-0.104773	0.0556467	-0.0268379	0.0142541
255	20.821	16.898	37.719	34.2903	8.0742	26.2161	3.97961	0.0398136	0.00959845	2.78017	6.18629	-0.0992189	0.052678	-0.0260062	0.0138074
256	21.4047	16.5687	37.9734	36.1968	8.92181	27.275	3.82748	0.0385439	0.00935144	2.873	6.39285	-0.0923437	0.0490108	-0.0251799	0.013364
257	22.421	16.7656	39.1866	38.0608	7.11666	30.9441	3.58877	0.0372835	0.00910248	3.15772	7.0264	-0.0788836	0.0418527	-0.0243594	0.0129241
258	21.9343	15.9726	37.9069	36.6423	7.87483	28.7675	3.58525	0.036033	0.00885141	3.03498	6.75328	-0.081889	0.0434323	-0.0235451	0.0124879
259	20.7032	13.2676	33.9709	34.7597	6.93728	27.8224	3.8666	0.0347929	0.00859846	3.27909	7.29647	-0.0817217	0.0433293	-0.0227374	0.0120555
260	21.6882	13.4924	35.1806	35.191	6.66646	28.5245	3.6005	0.0335638	0.00834392	3.2435	7.21729	-0.0769179	0.0407689	-0.0219367	0.0116271
261	21.6472	14.2709	35.9182	34.952	7.4979	27.4541	3.39799	0.0323473	0.0080883	3.05769	6.80381	-0.0770162	0.0408107	-0.0211434	0.0112038
262	20.6904	13.9078	34.5982	34.6148	5.20843	29.4064	3.39637	0.0311431	0.00783185	3.40116	7.56809	-0.069283	0.0367045	-0.020358	0.0107851
263	21.1498	13.6946	34.8444	34.2744	6.80843	27.466	3.24373	0.0299518	0.00757468	3.15328	7.01653	-0.0713113	0.0377704	-0.0195807	0.010371
264	20.0522	13.0787	33.1309	32.8199	6.16141	26.6585	3.27765	0.0287747	0.00731702	3.21902	7.1628	-0.0705649	0.0373702	-0.0188121	0.00996263
265	20.9399	12.5808	33.5207	32.2783	6.60638	25.6719	3.10876	0.0276118	0.00705928	3.06365	6.81707	-0.0703198	0.0372359	-0.0180525	0.00955923
266	20.6684	13.1907	33.8591	32.3915	7.17033	25.2212	2.94967	0.0264643	0.00680169	2.9796	6.63006	-0.0686005	0.0363249	-0.0173024	0.00916186
267	19.9292	12.3582	32.2874	30.6488	4.06848	26.5803	2.9609	0.0253322	0.00654445	3.29429	7.33029	-0.0623365	0.0330087	-0.0165621	0.00877004
268	19.1172	10.814	29.9311	28.9447	5.08251	23.8622	3.05365	0.0242164	0.00628801	3.18815	7.09411	-0.0663919	0.0351598	-0.0158321	0.00838434
269	19.1543	10.0665	29.2208	27.8896	3.75016	24.1394	2.98512	0.0231175	0.00603253	3.3046	7.35324	-0.0626127	0.0331645	-0.0151127	0.00800485
270	18.7421	9.02068	27.7628	27.6443	4.19911	23.4452	2.99479	0.0220359	0.00577835	3.37818	7.51697	-0.0614363	0.0325495	-0.0144044	0.00763156
271	18.27	7.94199	26.212	25.7429	2.98591	22.757	3.01854	0.0209725	0.00552566	3.47312	7.72822	-0.0602318	0.0319229	-0.0137075	0.00726497
272	18.3852	9.9113	28.2966	26.2666	3.14424	23.1224	2.65834	0.0199275	0.00527472	3.26972	7.27563	-0.0563247	0.0298656	-0.0130225	0.00690505
273	18.3135	9.87839	28.1919	27.2052	4.41123	22.794	2.52842	0.0189016	0.00502583	3.2341	7.19635	-0.054178	0.0287428	-0.0123498	0.00655185
274	19.2782	10.9074	30.1856	29.5678	5.39633	24.1715	2.23652	0.0178953	0.00477946	3.20317	7.12754	-0.0483832	0.0256847	-0.0116897	0.00620563
275	19.7522	10.3087	30.0608	30.2	5.3109	24.8892	2.12028	0.0169094	0.00453574	3.3119	7.36947	-0.0443735	0.0235741	-0.0110428	0.00586664
276	20.0186	10.1923	30.2109	30.2802	3.33436	26.9458	1.98881	0.0159441	0.00429492	3.56761	7.93847	-0.0386552	0.0205536	-0.0104093	0.00553481
277	19.0007	9.39551	28.3963	27.1123	3.85403	23.2582	1.98995	0.0149999	0.00405727	3.2751	7.28759	-0.0421272	0.0224209	-0.0097897	0.00521022
278	18.149	8.64088	26.7899	26.7639	4.27246	22.4915	1.97879	0.0140777	0.00382311	3.35852	7.47321	-0.040833	0.0217553	-0.00918441	0.00489333
279	18.1215	8.33273	26.4542	25.8885	3.36795	22.5206	1.87502	0.0131777	0.00359278	3.40524	7.57716	-0.0381603	0.0203543	-0.00859383	0.00458386
280	18.7164	8.18947	26.9058	26.4233	3.4096	23.0137	1.72028	0.0123005	0.00336654	3.42135	7.61303	-0.0348451	0.0186086	-0.00801835	0.00428211
281	17.5886	7.22991	24.8185	25.7145	1.65473	24.0598	1.73468	0.0114466	0.00314464	3.87958	8.63264	-0.0310069	0.0165801	-0.00745839	0.00398818
282	18.6415	7.64105	26.2825	25.9691	3.49159	22.4775	1.51907	0.0106166	0.00292735	3.42219	7.61488	-0.030761	0.0164709	-0.00691434	0.00370226
283	18.4974	7.06807	25.5655	25.4133	3.09019	22.3231	1.44184	0.00981102	0.00271501	3.49281	7.77202	-0.0286096	0.01534	-0.00638662	0.0034244
284	16.8508	6.31954	23.1703	23.5104	2.81113	20.6993	1.46379	0.0090307	0.00250787	3.57374	7.9521	-0.0283852	0.0152423	-0.00587563	0.00315508
285	17.5688	6.76307	24.3319	22.0364	2.1784	19.858	1.27703	0.00827588	0.00230622	3.26513	7.26541	-0.0270993	0.0145731	-0.00538176	0.00289412
286	15.7077	5.62299	21.3307	19.0219	1.15047	17.8714	1.32768	0.00754746	0.00211037	3.3518	7.45826	-0.02745	0.0147844	-0.00490543	0.00264202
287	15.2969	5.31277	20.6097	17.8856	2.20315	15.6824	1.24537	0.00684599	0.00192059	3.0434	6.77202	-0.0283609	0.0152992	-0.00444705	0.00239894
288	14.22	3.25981	17.4798	16.0812	0.87721	15.204	1.3236	0.00617196	0.00173719	3.48165	7.74719	-0.0263534	0.0142385	-0.00400701	0.00216495
289	13.7997	3.13645	16.9361	15.1513	1.63818	13.5131	1.22198	0.00552617	0.00156042	3.19133	7.10118	-0.026536	0.0143603	-0.00358573	0.00194045
290	14.0403	4.40061	18.4409	14.9069	1.81134	13.0956	0.996936	0.00490932	0.00139058	2.84127	6.32226	-0.0243089	0.013177	-0.0031836	0.00172572
291	14.4161	5.67433	20.0904	16.114	1.32087	14.7932	0.805088	0.00432189	0.00122797	2.94511	6.55331	-0.0189489	0.0102885	-0.00280103	0.00152086
292	14.5048	5.598	20.1028	15.9844	2.09926	13.8852	0.70013	0.00376458	0.00107291	2.76283	6.1477	-0.0175596	0.00954984	-0.00243843	0.00132615
293	13.9797	5.10182	19.0816	15.5492	1.53237	14.0169	0.63402	0.00323816	0.000925644	2.93848	6.53857	-0.0149554	0.00814732	-0.0020962	0.00114196
294	13.4581	5.64522	19.1033	14.4913	1.87919	12.6121	0.536238	0.00274327	0.000786473	2.64082	5.87622	-0.0140703	0.00767851	-0.00177475	0.00096852
295	13.8053	4.29827	18.1035	14.6258	1.12223	13.5036	0.470063	0.00228052	0.000655694	2.9839	6.63962	-0.0109221	0.00597064	-0.00147448	0.000806036
296	12.8113	2.79941	15.6107	12.5646	1.1154	11.4492	0.442091	0.00185059	0.00053361	2.93356	6.52762	-0.0104435	0.00571871	-0.0011958	0.000654799
297	12.3177	2.17091	14.4886	11.9129	1.04253	10.8704	0.374076	0.0014542	0.000420499	3.00113	6.67798	-0.00863826	0.0047381	-0.000939102	0.000515098
298	12.0402	1.57425	13.6145	10.7658	0.647319	10.1184	0.298778	0.00109208	0.000316655	2.97284	6.61501	-0.00696471	0.00382691	-0.000704806	0.00038727
299	10.0703	0.301445	10.3718	8.64742	0.972084	7.67534	0.274499	0.000764848	0.000222376	2.96007	6.58661	-0.00642645	0.00353738	-0.000493311	0.000271537
300	8.22328	0.000672137	8.22395	4.30836	-0.998944	5.30731	0.214045	0.000473209	0.000137954	2.58117	5.74348	-0.00574651	0.00316862	-0.000305021	0.000168188
301	10.9278	1.57526	12.5031	4.20565	-0.47479	4.68044	0.0647889	0.000217861	6.3682e-05	1.49737	3.33188	-0.0029985	0.00165621	-0.000140343	7.75182e-05

## Sheet: T1_NHP4
																								FM		C2-C3		C5-C6		T4-T5		T10-T11		L3-L4
																							Vertebrae Z location:	0		18.9		34.8		76.6		144.9		205.8
Normalized distance from FM (mm)	Perimeter of dura (mm)	Perimeter of spinal cord (mm)	Perimeter of SAS (mm)	Area of dura(mm2)	Area of spinal cord (mm2)	Area of SAS (mm2)	Reynolds number	Flow rate amplitude (ml/s)	Stroke volume (ml)	Hydraulic diameter (mm)	Womerseley number	Mean systolic velocity (cm/s)	Mean diastolic velocity (cm/s)	Flow rate at peak systole (ml/s)	Flow rate at peak diastole (ml/s)	Surface area of dura (cm2)	Surface area of spinal cord (cm2)	Surface area of SAS (cm2)	Volume of dura (ml)	Volume of spinal cord (ml)	Volume of SAS (ml)	Length of subarachnoid space (mm)	Pulse wave velocity (m/s)	Time (ms)	CSF flow rate (ml/s)	Time (ms)	CSF flow rate (ml/s)	Time (ms)	CSF flow rate (ml/s)	Time (ms)	CSF flow rate (ml/s)	Time (ms)	CSF flow rate (ml/s)	Time (ms)	CSF flow rate (ml/s)
0	29.5892	19.7261	90.9821	131.916	98.1557	33.76	35.8966	0.827188	0.128896	1.60401	3.40206	-2.1537	1.0236	-0.560737	0.266451	66.8436	39.0606	108.761	11.9762	4.20522	7.77097	295.797	1.5664	0	0.253579	0	0.418258	0	0.266816	0	0.212928	0	0.0523969	0	-0.0242402
1	38.094	25.396	74.5678	131.507	53.0224	78.4848	43.0193	0.819529	0.128248	4.21003	8.92932	-0.708204	0.336124	-0.555758	0.26377									21	0.257269	20.8696	0.366222	21	0.263446	21	0.213138	21	0.0098469	21	-0.27946
2	35.68	23.7867	73.7859	118.663	45.1992	73.4637	43.5808	0.821415	0.128407	3.97818	8.43758	-0.766901	0.364112	-0.556985	0.26443									42	0.239429	41.7391	0.385553	42	0.249456	42	0.208768	42	0.103187	42	0.00248982
3	31.9792	21.9648	69.5355	103.061	46.9261	56.1346	47.1048	0.831732	0.12928	3.2285	6.84754	-1.01136	0.480977	-0.563684	0.268049									63	0.00104854	62.6087	0.122537	63	0.061386	63	0.125868	63	0.124577	63	0.11294
4	31.6487	25.4393	57.088	83.1907	38.3476	44.8431	58.1939	0.849413	0.130775	3.13792	6.65542	-1.29281	0.616657	-0.575121	0.274292									84	-0.363971	83.4783	-0.412819	84	-0.212134	84	0.0287085	84	0.134407	84	0.13684
5	29.3228	23.8603	53.183	71.6508	36.3215	35.3293	64.1738	0.873364	0.132807	2.65504	5.63124	-1.6785	0.803879	-0.590563	0.282801									105	-0.539251	104.348	-0.732796	105	-0.474214	105	-0.124562	105	0.132697	105	0.19638
6	28.5883	20.1333	48.7216	61.0143	31.2533	29.761	72.1977	0.90282	0.135287	2.44304	5.1816	-2.04883	0.987152	-0.609278	0.293542									126	-0.557351	125.217	-0.78821	126	-0.537114	126	-0.268522	126	0.0964169	126	0.15205
7	27.64	19.4368	47.0768	56.8568	28.9868	27.87	77.3166	0.93657	0.138129	2.36823	5.02293	-2.26257	1.09801	-0.630557	0.306012									147	-0.506791	146.087	-0.732826	147	-0.496514	147	-0.359442	147	0.0092769	147	0.12317
8	27.7745	18.5504	46.3248	57.2283	28.0062	29.2221	81.4537	0.973455	0.141236	2.52358	5.35242	-2.23732	1.09442	-0.653676	0.319779									168	-0.416631	166.957	-0.608039	168	-0.414224	168	-0.331422	168	-0.0706231	168	0.0395998
9	27.3543	18.1048	45.4591	58.5278	27.1236	31.4042	86.0707	1.01495	0.144514	2.76335	5.86096	-2.15851	1.07334	-0.677867	0.337085									189	-0.312221	187.826	-0.442127	189	-0.321464	189	-0.312682	189	-0.134553	189	-0.0105302
10	28.4158	18.8607	47.2765	59.9134	27.4404	32.4731	85.7599	1.05719	0.14786	2.7478	5.828	-2.16357	1.09282	-0.702397	0.354798									210	-0.200241	208.696	-0.26946	210	-0.223224	210	-0.330302	210	-0.161943	210	-0.0751602
11	27.9079	18.1754	46.0833	59.772	23.6205	36.1515	91.0066	1.09883	0.151174	3.13786	6.65529	-2.01018	1.02991	-0.72658	0.372253									231	-0.107831	229.565	-0.152607	231	-0.129304	231	-0.256012	231	-0.167123	231	-0.1622
12	27.4773	17.6124	45.0897	58.4947	25.8967	32.5979	95.9611	1.13854	0.154601	2.89181	6.13342	-2.29976	1.19316	-0.749623	0.388918									252	-0.00595146	250.435	-0.00628886	252	-0.056254	252	-0.185262	252	-0.165703	252	-0.15795
13	27.5307	17.4289	44.9596	56.6647	25.0414	31.6233	98.9509	1.175	0.158225	2.81348	5.96729	-2.43739	1.27837	-0.770751	0.404245									273	0.134759	271.304	0.162757	273	0.057266	273	-0.0968515	273	-0.143663	273	-0.1271
14	27.2672	17.8708	45.1381	56.2333	24.901	31.3323	100.923	1.20696	0.161598	2.77658	5.88903	-2.51896	1.33321	-0.78924	0.417721									294	0.248559	292.174	0.299633	294	0.145016	294	0.0079485	294	-0.100153	294	-0.10082
15	27.0083	17.2292	44.2376	54.1462	24.8135	29.3327	104.974	1.23343	0.16449	2.65213	5.62508	-2.74358	1.4628	-0.804502	0.428926									315	0.252739	313.043	0.269858	315	0.144246	315	0.0757485	315	-0.0123931	315	-0.0490802
16	25.5336	17.6051	43.1387	49.436	21.9547	27.4813	109.263	1.25441	0.166825	2.54799	5.40421	-2.97237	1.59392	-0.816547	0.437859									336	0.181359	333.913	0.130587	336	0.113456	336	0.102958	336	0.0454969	336	0.0435298
17	25.3374	16.9625	42.2999	48.8531	23.6819	25.1712	112.651	1.27015	0.168586	2.37998	5.04785	-3.28215	1.76786	-0.82552	0.444634									357	0.125619	354.783	0.0684761	357	0.087866	357	0.141868	357	0.0683869	357	0.0958898
18	25.3952	17.5991	42.9944	49.7536	23.1944	26.5592	111.641	1.28093	0.16978	2.47071	5.24029	-3.13232	1.69262	-0.831569	0.449366									378	0.135059	375.652	0.150424	378	0.145856	378	0.155678	378	0.0768569	378	0.10296
19	26.4692	17.7134	44.1826	49.8332	24.5376	25.2956	109.073	1.28702	0.170422	2.29078	4.85867	-3.30197	1.78843	-0.834851	0.452171									399	0.180589	396.522	0.241688	399	0.218626	399	0.156738	399	0.0461369	399	0.0966398
20	25.5797	17.635	43.2148	50.1509	24.5707	25.5802	111.61	1.28869	0.170535	2.36818	5.02283	-3.2665	1.77165	-0.835525	0.453165									420	0.240799	417.391	0.338023	420	0.267266	420	0.161908	420	0.0275169	420	0.0526298
21	25.7886	18.4675	44.256	49.3185	23.7766	25.5419	108.758	1.28622	0.170149	2.30896	4.89723	-3.26425	1.77147	-0.83375	0.452466									441	0.264059	438.261	0.394887	441	0.291626	441	0.224448	441	-0.0005731	441	-0.0351102
22	25.2189	18.1721	43.3909	47.4623	24.854	22.6083	110.38	1.27987	0.169303	2.083	4.41796	-3.68137	1.99751	-0.829685	0.450189									462	0.263199	459.13	0.394858	462	0.295646	462	0.226738	462	0.0079069	462	-0.0456702
23	25.0851	18.0045	43.0896	48.1078	25.078	23.0299	110.309	1.26994	0.168031	2.13789	4.53439	-3.57788	1.93975	-0.823489	0.446451									483	0.250619	480	0.380997	483	0.275336	483	0.233458	483	0.0404269	483	-0.0255802
24	26.0245	18.4424	44.4669	49.4938	26.0245	23.4693	105.869	1.25669	0.166377	2.1116	4.47862	-3.47411	1.88069	-0.815322	0.441368
25	25.3367	18.5726	43.9093	50.4978	24.7194	25.7784	105.872	1.2404	0.164387	2.34993	4.98411	-3.13261	1.69236	-0.805341	0.435056
26	25.5171	18.9581	44.4752	50.4447	25.9548	24.4899	103.027	1.22134	0.162104	2.20394	4.67448	-3.2465	1.74905	-0.793707	0.427632
27	25.4063	18.394	43.8003	50.2341	27.3196	22.9145	102.872	1.19979	0.15958	2.09233	4.43776	-3.40782	1.83012	-0.780578	0.419212
28	26.206	19.3743	45.5804	50.5716	27.2713	23.3003	97.126	1.17602	0.156864	2.04537	4.33815	-3.28982	1.7603	-0.766112	0.409912
29	26.1978	19.3664	45.5643	50.7477	28.2473	22.5004	95.0708	1.15032	0.154027	1.97481	4.18851	-3.33755	1.77813	-0.750471	0.399849
30	25.73	19.4344	45.1643	51.3102	28.0533	23.2569	93.7805	1.12295	0.151134	2.0598	4.36877	-3.16061	1.67621	-0.733811	0.389139
31	25.7244	20.1299	45.8543	52.5382	27.9382	24.6	90.1874	1.09607	0.148293	2.14565	4.55086	-2.91404	1.54499	-0.716292	0.379779
32	26.1838	19.5133	45.6971	52.4256	28.3057	24.1199	88.1705	1.06918	0.145622	2.11097	4.47729	-2.89521	1.53921	-0.698073	0.371108
33	26.3616	19.5918	45.9534	52.9347	28.3793	24.5554	85.3427	1.04159	0.142992	2.13705	4.53261	-2.76976	1.47705	-0.679314	0.36228
34	26.4573	20.5881	47.0455	54.0944	29.0305	25.064	81.0262	1.01348	0.14033	2.13143	4.52069	-2.63393	1.4096	-0.660172	0.353305
35	25.8662	20.2224	46.0886	53.384	28.0772	25.3068	80.2747	0.985077	0.137668	2.19826	4.66244	-2.53265	1.36062	-0.640808	0.344269
36	26.3079	19.233	45.5409	52.1183	27.3996	24.7187	78.7734	0.956668	0.135025	2.17171	4.60612	-2.51457	1.35677	-0.621402	0.335266
37	26.3302	19.3636	45.6938	53.2673	27.1542	26.1131	76.055	0.928492	0.132425	2.28639	4.84935	-2.31838	1.2565	-0.60211	0.326382
38	26.922	19.9726	46.8946	55.0337	27.1026	27.9311	71.8462	0.900785	0.129893	2.38342	5.05515	-2.08812	1.13774	-0.583079	0.317706
39	26.8123	20.1	46.9123	55.3685	26.6764	28.6921	69.4591	0.873793	0.127448	2.44848	5.19314	-1.96841	1.07862	-0.564469	0.309324
40	26.1167	19.2482	45.3649	54.5657	24.5974	29.9682	69.5246	0.847774	0.125115	2.64373	5.60725	-1.82559	1.00656	-0.546453	0.301321
41	26.3433	18.5265	44.8699	53.4947	24.0806	29.4141	68.0772	0.822972	0.122913	2.62235	5.5619	-1.80165	1.00031	-0.529199	0.293773
42	26.8561	18.0992	44.9553	52.8255	24.1049	28.7206	65.8366	0.799479	0.120848	2.55545	5.42001	-1.78718	0.999211	-0.512764	0.286714
43	26.719	17.823	44.542	52.9749	23.1991	29.7758	64.422	0.777298	0.118917	2.67457	5.67268	-1.67018	0.941047	-0.497163	0.280135
44	26.1456	17.8921	44.0378	53.1201	22.172	30.9481	63.2271	0.756404	0.117116	2.81103	5.9621	-1.56075	0.886444	-0.482392	0.274012
45	25.9116	17.4547	43.3664	51.0146	20.6878	30.3267	62.352	0.736767	0.11544	2.79494	5.92796	-1.5495	0.887865	-0.46843	0.268337
46	25.2631	16.7804	42.0435	47.7054	20.1851	27.5202	62.5044	0.718384	0.113886	2.61785	5.55237	-1.65488	0.956352	-0.455298	0.263086
47	24.7208	15.6679	40.3887	45.1519	18.756	26.3959	63.3497	0.701218	0.112448	2.61592	5.54828	-1.67822	0.978402	-0.442977	0.258241
48	23.8432	14.7936	38.6367	43.0966	17.4471	25.6495	64.4558	0.685253	0.111121	2.65538	5.63196	-1.68221	0.98954	-0.431465	0.253787
49	23.9471	14.8386	38.7858	42.6416	16.8051	25.8364	62.6283	0.670474	0.1099	2.66389	5.65003	-1.63121	0.967951	-0.42076	0.249714
50	23.6337	14.7637	38.3973	41.7009	15.9767	25.7242	61.802	0.656859	0.10878	2.67623	5.67619	-1.60476	0.961168	-0.410857	0.246003
51	22.6529	14.0605	36.7134	39.3259	16.4754	22.8505	63.1623	0.644383	0.107756	2.48962	5.2804	-1.75834	1.06201	-0.401749	0.242634
52	22.8504	14.0372	36.8876	38.9378	16.2724	22.6655	61.5681	0.633021	0.106824	2.4575	5.21228	-1.73713	1.05781	-0.393426	0.239595
53	22.9398	14.0299	36.9697	38.9251	15.5024	23.4227	60.249	0.622745	0.105979	2.53454	5.37567	-1.64741	1.01128	-0.385875	0.23687
54	22.4045	13.7117	36.1161	38.505	14.872	23.633	60.5836	0.613528	0.105213	2.6179	5.55248	-1.60525	0.992702	-0.379083	0.234446
55	22.3756	13.2719	35.6475	37.6384	13.698	23.9404	60.4016	0.605342	0.104524	2.68568	5.69622	-1.56122	0.972373	-0.373036	0.232306
56	22.1703	13.1666	35.3369	37.1202	14.7853	22.3349	60.063	0.598137	0.103903	2.52804	5.36188	-1.64747	1.03241	-0.3677	0.230437
57	22.2128	13.2879	35.5007	37.8379	14.5812	23.2567	59.0261	0.591865	0.103348	2.62041	5.55779	-1.56102	0.983923	-0.36304	0.228825
58	22.4031	12.915	35.3182	37.5751	14.5813	22.9938	58.6776	0.586481	0.102856	2.60429	5.5236	-1.5614	0.989208	-0.359026	0.227456
59	22.5516	12.9542	35.5059	36.2886	13.3265	22.962	57.8142	0.581941	0.10242	2.58732	5.48761	-1.54894	0.985759	-0.355618	0.226322
60	21.9066	12.8727	34.7793	35.8374	12.7937	23.0437	58.5473	0.578182	0.102035	2.65003	5.62062	-1.53355	0.9799	-0.352778	0.225404
61	21.7196	12.7683	34.4878	34.6527	13.5589	21.0938	58.6574	0.575154	0.101699	2.44702	5.19003	-1.66221	1.06564	-0.350466	0.224688
62	21.5522	12.4102	33.9625	34.5295	12.6934	21.8362	59.2571	0.572829	0.101408	2.57227	5.45569	-1.59887	1.02802	-0.348659	0.22417
63	20.6453	13.7663	34.4115	33.6404	14.2213	19.4192	58.2566	0.571133	0.101157	2.25788	4.78889	-1.79503	1.15689	-0.347306	0.223828
64	21.0414	13.783	34.8244	31.6139	15.0693	16.5446	57.4058	0.570006	0.100945	1.90038	4.03063	-2.09592	1.35343	-0.346348	0.223657
65	20.7993	14.0605	34.8598	34.0577	15.6287	18.4291	57.2575	0.569414	0.100765	2.11458	4.48496	-1.87655	1.21369	-0.345777	0.223637
66	21.9149	13.8849	35.7998	35.0147	15.8058	19.2089	55.7213	0.569302	0.100616	2.14653	4.5527	-1.79889	1.16488	-0.345543	0.223759
67	20.7166	13.3132	34.0299	32.9105	14.0695	18.8409	58.6203	0.569606	0.100496	2.21446	4.69679	-1.83648	1.19032	-0.345603	0.224003
68	20.0227	13.5731	33.5957	30.8828	14.7885	16.0943	59.4347	0.570295	0.100399	1.91627	4.06433	-2.14952	1.39409	-0.345936	0.224359
69	20.0977	13.0803	33.178	29.6854	12.924	16.7614	60.2819	0.571308	0.100321	2.02079	4.28603	-2.0673	1.3412	-0.346506	0.224802
70	20.1335	12.6014	32.7349	31.3885	14.1296	17.2589	61.2271	0.572571	0.100263	2.10894	4.47298	-2.01195	1.30562	-0.347238	0.225334
71	20.6333	13.0779	33.7112	33.1584	13.8358	19.3226	59.6194	0.574116	0.100219	2.29259	4.8625	-1.80259	1.16955	-0.348198	0.225918
72	21.0062	12.3687	33.3749	34.2186	13.6841	20.5346	60.4036	0.57581	0.100185	2.46116	5.22003	-1.70109	1.1034	-0.349263	0.226547
73	21.4385	12.1697	33.6082	34.1303	14.0131	20.1172	60.1799	0.577616	0.100158	2.39435	5.07833	-1.74188	1.12948	-0.350404	0.227212
74	21.1858	12.0483	33.234	33.7527	12.2887	21.4641	61.076	0.579542	0.100136	2.58357	5.47966	-1.63892	1.06207	-0.351658	0.227884
75	20.9563	12.4027	33.359	33.0383	13.2674	19.7709	61.0699	0.581497	0.100115	2.37079	5.02837	-1.78668	1.15693	-0.35295	0.228547
76	20.6034	12.1	32.7034	33.3298	13.0653	20.2645	62.5249	0.583429	0.10009	2.47891	5.25769	-1.74829	1.13116	-0.354236	0.229193
77	20.9447	12.2896	33.2343	34.0246	13.4993	20.5254	61.7423	0.585297	0.100059	2.47045	5.23975	-1.73195	1.11965	-0.355487	0.22981
78	21.0673	12.3849	33.4522	34.2195	12.9935	21.226	61.5527	0.587107	0.100018	2.53802	5.38305	-1.68092	1.08551	-0.356734	0.230373
79	21.459	12.0969	33.5559	34.6943	12.1103	22.5839	61.5637	0.588768	0.0999618	2.69203	5.70971	-1.5857	1.02286	-0.357904	0.230864
80	20.9149	12.4223	33.3372	34.3642	13.5166	20.8475	62.1507	0.590225	0.0998879	2.50108	5.3047	-1.72507	1.11141	-0.358956	0.231269
81	21.174	12.105	33.279	34.0361	12.9421	21.094	62.4156	0.591434	0.0997919	2.53542	5.37754	-1.70641	1.09809	-0.359863	0.231571
82	20.7123	11.864	32.5763	33.4797	13.1791	20.3006	63.9036	0.592618	0.09967	2.49231	5.28611	-1.77745	1.14354	-0.360614	0.232004
83	20.4871	12.2176	32.7046	32.6755	11.7725	20.9029	63.7498	0.59374	0.0995181	2.55633	5.42189	-1.72889	1.11303	-0.361202	0.232538
84	20.7188	12.2752	32.994	32.9816	12.1434	20.8382	63.2544	0.594593	0.099333	2.52641	5.35842	-1.73528	1.11835	-0.361571	0.233022
85	20.7524	11.8368	32.5892	33.5295	12.5812	20.9483	64.0641	0.595065	0.0991104	2.57153	5.45412	-1.72662	1.11412	-0.361684	0.233381
86	20.9437	11.6481	32.5918	34.0419	12.0452	21.9967	64.0248	0.595115	0.0988458	2.69944	5.72542	-1.64481	1.06281	-0.361514	0.233602
87	21.045	11.9002	32.9451	34.3478	12.5463	21.8015	63.2585	0.594716	0.0985358	2.64735	5.61494	-1.65656	1.07211	-0.36105	0.233666
88	21.0951	11.795	32.8901	34.2314	11.5172	22.7142	63.233	0.593882	0.0981792	2.76283	5.85986	-1.58834	1.0296	-0.360312	0.23357
89	21.0599	11.928	32.9879	34.1238	11.9458	22.178	62.866	0.592586	0.0977772	2.68964	5.70462	-1.6218	1.05317	-0.359282	0.233304
90	20.7827	11.5591	32.3419	33.9119	12.277	21.6349	63.8993	0.590842	0.0973314	2.67653	5.67683	-1.65452	1.07645	-0.357953	0.232888
91	21.0048	11.4054	32.4102	33.436	11.5213	21.9148	63.47	0.588642	0.0968418	2.70472	5.73661	-1.6262	1.06017	-0.356334	0.232308
92	20.6604	11.5697	32.2301	33.392	11.6322	21.7598	63.4829	0.586015	0.0963088	2.70055	5.72777	-1.62907	1.06433	-0.354446	0.231569
93	20.4104	11.7271	32.1375	33.4824	10.7115	22.7709	63.2799	0.583001	0.0957347	2.83362	6.01002	-1.55049	1.01515	-0.352317	0.230684
94	20.7934	11.7263	32.5197	33.7433	11.3557	22.3876	62.1153	0.579577	0.0951204	2.75468	5.84258	-1.56611	1.02778	-0.349937	0.229639
95	20.7166	11.7775	32.4941	33.6045	12.1801	21.4244	61.6917	0.575748	0.094466	2.63736	5.59374	-1.62103	1.06632	-0.347297	0.228451
96	20.2936	11.3801	31.6736	33.343	11.8372	21.5058	62.7794	0.571529	0.0937733	2.71723	5.76314	-1.60155	1.05617	-0.344404	0.227125
97	20.7015	11.2082	31.9097	33.3264	11.5537	21.7727	61.7765	0.566945	0.0930444	2.73039	5.79107	-1.56765	1.03645	-0.341296	0.22565
98	20.9662	11.4493	32.4156	33.2804	10.7645	22.516	60.1826	0.562024	0.0922801	2.77899	5.89413	-1.50236	0.995844	-0.337983	0.224041
99	20.2493	11.4205	31.6698	33.0906	10.942	22.1486	60.9987	0.55692	0.0914818	2.79614	5.93051	-1.51337	1.00547	-0.334614	0.222307
100	20.1867	11.3407	31.5275	33.0631	11.4586	21.6044	60.8438	0.552694	0.0906502	2.74073	5.813	-1.53873	1.0209	-0.332261	0.220433
101	20.6938	11.4418	32.1356	33.2022	11.4989	21.7033	59.4295	0.5493	0.0897863	2.70177	5.73037	-1.52502	1.00678	-0.330863	0.218437
102	20.5263	11.622	32.1484	33.3387	11.1929	22.1457	59.124	0.545626	0.0888933	2.7562	5.84581	-1.49034	0.979174	-0.329298	0.216328
103	20.5652	11.744	32.3092	33.7485	10.9905	22.7579	58.5324	0.541879	0.0879712	2.819	5.979	-1.44045	0.942328	-0.327574	0.214305
104	21.0315	11.7206	32.7521	33.9838	12.1991	21.7847	57.398	0.538419	0.0870212	2.66052	5.64287	-1.49522	0.976592	-0.325694	0.212725
105	21.1452	11.6072	32.7524	34.0553	11.9907	22.0646	57.0406	0.535103	0.0860463	2.69452	5.71498	-1.46872	0.959458	-0.323665	0.211438
106	21.1284	11.4596	32.588	34.4302	11.5351	22.8951	56.9466	0.531545	0.0850462	2.81037	5.96069	-1.40421	0.917481	-0.32149	0.210054
107	20.995	11.1307	32.1257	34.6426	11.1519	23.4906	57.3461	0.527762	0.0840235	2.92497	6.20377	-1.36165	0.889851	-0.319177	0.208585
108	20.9129	11.2789	32.1918	34.5323	10.3096	24.2227	56.792	0.523782	0.0829796	3.01045	6.38506	-1.3096	0.856121	-0.316729	0.207053
109	20.9853	11.2984	32.2837	34.3631	11.5711	22.7921	56.1679	0.519593	0.0819156	2.82402	5.98965	-1.37833	0.901368	-0.314152	0.205441
110	20.8109	11.3023	32.1132	34.303	11.5449	22.7581	55.9824	0.515198	0.0808342	2.83475	6.0124	-1.36857	0.895298	-0.311451	0.203747
111	21.0919	11.3865	32.4784	34.7321	11.7472	22.9849	54.8537	0.510626	0.0797361	2.8308	6.00403	-1.34285	0.878871	-0.308632	0.201994
112	21.2322	11.6353	32.8675	35.5896	11.7031	23.8865	53.6858	0.505882	0.0786234	2.90674	6.1651	-1.28272	0.839962	-0.305699	0.200183
113	21.4482	11.3587	32.8069	35.5896	10.6033	24.9863	53.2516	0.500952	0.0774982	3.04527	6.45892	-1.2145	0.795714	-0.302659	0.198293
114	20.9032	11.5003	32.4034	35.0745	12.2599	22.8146	53.356	0.495864	0.0763626	2.81631	5.97329	-1.31292	0.860689	-0.299515	0.196348
115	21.1132	11.7281	32.8413	34.6791	11.7896	22.8895	52.0737	0.490643	0.0752172	2.78816	5.9136	-1.29464	0.849345	-0.296274	0.194368
116	21.0009	11.9827	32.9836	34.6302	12.3104	22.3198	51.2653	0.485257	0.074065	2.70736	5.74221	-1.31288	0.861903	-0.292941	0.192316
117	21.2953	11.3138	32.6091	35.0064	11.779	23.2275	51.2587	0.479728	0.0729079	2.849	6.04263	-1.24699	0.819234	-0.28952	0.190207
118	21.51	11.8627	33.3727	35.0113	11.238	23.7733	49.4713	0.474107	0.0717479	2.84864	6.04187	-1.20461	0.792182	-0.286018	0.188089
119	20.8418	11.931	32.7727	34.8141	12.8937	21.9204	49.7545	0.468349	0.0705885	2.67543	5.67449	-1.28877	0.848305	-0.282438	0.18591
120	21.3974	12.3371	33.7346	35.1431	12.5813	22.5618	47.7007	0.462467	0.0694301	2.67519	5.67398	-1.23568	0.814129	-0.278788	0.18368
121	21.0486	12.3385	33.3871	36.0222	13.5281	22.4941	47.5555	0.456514	0.0682766	2.69468	5.71533	-1.22454	0.807725	-0.275071	0.181444
122	21.461	12.2105	33.6716	36.5254	11.9127	24.6127	46.5055	0.450464	0.0671294	2.92394	6.20158	-1.10292	0.728412	-0.271293	0.179171
123	21.3344	12.4849	33.8193	35.7239	13.2663	22.4576	45.6488	0.444314	0.0659914	2.65643	5.6342	-1.19178	0.788063	-0.267459	0.176855
124	21.2431	12.9424	34.1854	34.2879	13.9774	20.3105	44.5039	0.438128	0.0648669	2.3765	5.04048	-1.29777	0.859411	-0.26358	0.174548
125	21.0526	13.0535	34.1061	33.7891	13.8941	19.8949	43.9469	0.43188	0.063756	2.33361	4.9495	-1.30523	0.86567	-0.259663	0.172217
126	20.533	12.1718	32.7049	34.3994	13.9194	20.4799	45.1319	0.425556	0.0626628	2.50464	5.31226	-1.24896	0.829602	-0.255707	0.169849
127	21.2484	12.8932	34.1415	34.6198	11.892	22.7278	42.5553	0.419239	0.0615898	2.66279	5.64767	-1.10754	0.737101	-0.251716	0.167524
128	21.5411	12.1556	33.6967	36.5271	12.8701	23.657	42.4285	0.412863	0.0605393	2.80825	5.95619	-1.04705	0.69819	-0.247695	0.165167
129	22.308	11.5085	33.8165	37.4054	12.7542	24.6512	41.588	0.40647	0.0595141	2.91587	6.18445	-0.98846	0.660532	-0.243651	0.162819
130	21.407	12.6324	34.0395	37.7045	12.2488	25.4558	40.627	0.40008	0.0585142	2.99131	6.34445	-0.941262	0.630512	-0.239589	0.160491
131	22.1702	11.7434	33.9136	38.6562	13.2365	25.4196	40.0838	0.393665	0.057544	2.99816	6.359	-0.926503	0.622158	-0.235514	0.158151
132	22.1841	11.9024	34.0865	38.9938	10.7566	28.2372	39.1896	0.387297	0.0566044	3.31345	7.02772	-0.820496	0.55258	-0.231431	0.155866
133	22.8617	11.9842	34.8459	39.7485	12.7463	27.0022	37.6617	0.38092	0.0556946	3.10016	6.57534	-0.84213	0.568877	-0.227346	0.153574
134	23.2422	12.2251	35.4673	39.7933	12.0527	27.7406	36.3371	0.374606	0.0548169	3.12847	6.63538	-0.805007	0.545656	-0.223267	0.151339
135	21.6357	11.8855	33.5212	38.9958	12.8458	26.15	37.7612	0.368334	0.053973	3.12028	6.618	-0.838688	0.570513	-0.219217	0.149117
136	21.9846	12.1635	34.1481	37.8887	12.6733	25.2154	36.3799	0.362137	0.0531628	2.95443	6.26625	-0.853422	0.582827	-0.215184	0.146953
137	21.4792	12.0036	33.4828	36.7527	11.0549	25.6978	36.4045	0.355987	0.0523897	3.07068	6.51279	-0.821898	0.563633	-0.21117	0.144817
138	21.7087	12.0145	33.7232	36.3694	12.3396	24.0298	35.4636	0.349933	0.0516521	2.8509	6.04666	-0.862981	0.594642	-0.207182	0.142751
139	21.2284	11.7675	32.9959	36.5566	11.8794	24.6772	35.5556	0.343967	0.0509519	2.99278	6.34758	-0.824133	0.570593	-0.203244	0.140723
140	22.5111	11.9244	34.4355	37.3398	12.5999	24.7399	33.445	0.338135	0.0502912	2.87597	6.09982	-0.805804	0.560937	-0.199358	0.138776
141	22.0146	11.7134	33.7279	37.5531	10.8111	26.7421	33.4665	0.33241	0.0496697	3.17515	6.73438	-0.732807	0.513015	-0.195518	0.136892
142	21.3988	12.034	33.4327	37.8726	12.2439	25.6287	33.1073	0.326837	0.049089	3.06643	6.50378	-0.749108	0.527714	-0.191763	0.135075
143	22.5661	12.0802	34.6462	38.1458	12.7206	25.4252	31.3542	0.321435	0.0485516	2.93615	6.22746	-0.739873	0.524558	-0.188083	0.133352
144	21.7997	11.9417	33.7415	38.949	11.9644	26.9846	31.5743	0.316216	0.0480572	3.2036	6.79472	-0.684714	0.48877	-0.1845	0.131716
145	22.5171	12.3582	34.8753	39.7901	12.7683	27.0219	30.0022	0.311213	0.0476061	3.10377	6.58298	-0.670006	0.481782	-0.181039	0.130174
146	22.9314	11.6873	34.6186	40.0408	11.1877	28.8531	29.6396	0.307605	0.0471993	3.33824	7.08029	-0.617813	0.451233	-0.177732	0.129874
147	22.8293	11.6639	34.4932	39.542	11.8842	27.6578	29.2224	0.305374	0.0468372	3.20877	6.80568	-0.632962	0.474333	-0.174613	0.130762
148	21.7393	12.2424	33.9818	38.3749	12.7321	25.6428	29.1767	0.303878	0.0465194	3.01792	6.4009	-0.670117	0.515663	-0.171755	0.132123
149	22.0058	12.2304	34.2362	37.9834	12.5315	25.4519	28.6078	0.303376	0.0462451	2.97389	6.30751	-0.666594	0.525469	-0.169638	0.133738
150	21.9955	12.2746	34.2701	37.6892	12.7898	24.8994	28.3724	0.304051	0.0460128	2.90589	6.16329	-0.676849	0.544993	-0.168448	0.135603
151	21.5042	12.134	33.6382	36.659	11.3898	25.2692	28.7782	0.305401	0.0458214	3.00597	6.37556	-0.664203	0.545232	-0.1677	0.1377
152	21.2117	11.9273	33.139	36.4677	11.6368	24.8309	29.1023	0.307085	0.0456681	2.99668	6.35586	-0.673664	0.564684	-0.167082	0.140003
153	21.5186	11.946	33.4646	37.0376	11.9395	25.0981	28.7347	0.309037	0.0455492	2.99906	6.3609	-0.664565	0.568218	-0.166566	0.142472
154	22.2553	11.9412	34.1965	37.47	12.2462	25.2238	28.0456	0.311208	0.0454633	2.9514	6.25982	-0.659054	0.575601	-0.166141	0.145066
155	22.3086	12.1351	34.4437	37.6255	12.8365	24.7889	27.7834	0.313542	0.0454072	2.8788	6.10584	-0.668844	0.596013	-0.165794	0.147749
156	21.7708	12.1729	33.9437	37.6514	11.6031	26.0483	28.1498	0.315998	0.0453852	3.07188	6.51534	-0.636602	0.578545	-0.165514	0.150484
157	21.7417	12.257	33.9987	37.8709	12.0685	25.8024	28.069	0.318541	0.0454213	3.03881	6.44522	-0.642437	0.595915	-0.165295	0.153245
158	21.9576	12.5259	34.4834	38.3247	13.3015	25.0232	27.6404	0.321137	0.0455198	2.90273	6.15659	-0.660383	0.623739	-0.165131	0.156006
159	22.3502	12.4095	34.7598	39.0427	13.4347	25.608	27.4051	0.323777	0.0456639	2.9473	6.25112	-0.644425	0.619995	-0.16502	0.158757
160	22.6023	12.3981	35.0003	39.557	13.1452	26.4119	27.2041	0.32644	0.045846	3.0191	6.4034	-0.625587	0.6122	-0.164957	0.161483
161	22.2715	12.8824	35.1539	39.387	12.9249	26.4621	27.0844	0.329102	0.0460612	3.01312	6.39073	-0.625008	0.62237	-0.164935	0.164168
162	22.2628	13.1931	35.456	39.4034	14.5393	24.8641	26.8539	0.331756	0.0463061	2.80516	5.94966	-0.663413	0.670864	-0.164951	0.166805
163	22.369	13.1426	35.5116	39.9009	14.4343	25.4666	26.8226	0.334391	0.0465771	2.868	6.08293	-0.64844	0.665521	-0.165005	0.169386
164	22.5067	13.1917	35.6984	39.6706	14.1111	25.5596	26.6967	0.337014	0.0468714	2.86299	6.07231	-0.6471	0.674052	-0.165094	0.17192
165	22.2543	12.9647	35.219	38.8618	13.8938	24.968	27.0771	0.339603	0.0471872	2.83571	6.01444	-0.662978	0.699586	-0.165216	0.174387
166	22.2719	12.9748	35.2467	39.0243	13.1462	25.8781	27.0809	0.34215	0.0475253	2.93685	6.22896	-0.639753	0.684035	-0.165369	0.176781
167	22.1566	12.9923	35.1489	39.4624	14.7994	24.6631	27.187	0.344657	0.0478805	2.80676	5.95305	-0.671254	0.726212	-0.165552	0.179105
168	22.3979	13.0298	35.4277	39.3746	14.5265	24.8482	27.021	0.347128	0.0482515	2.80623	5.95192	-0.667198	0.729967	-0.165761	0.181367
169	23.0417	13.3819	36.4236	39.7245	14.6301	25.0944	26.3099	0.349559	0.0486364	2.75576	5.84486	-0.661649	0.731728	-0.165995	0.183564
170	22.3994	13.4501	35.8495	40.2589	14.9649	25.294	26.7696	0.351938	0.0490366	2.82118	5.98362	-0.659052	0.735923	-0.166253	0.185685
171	23.0853	13.3167	36.4021	41.1546	14.0995	27.0551	26.4058	0.354262	0.0494496	2.97316	6.30597	-0.616221	0.694752	-0.166532	0.18773
172	22.9382	13.7241	36.6623	41.5937	15.7408	25.8529	26.2658	0.35653	0.0498752	2.82037	5.98191	-0.645638	0.734089	-0.16683	0.1897
173	23.0706	14.0809	37.1515	42.1221	15.3137	26.8084	25.9695	0.358741	0.0503091	2.88671	6.1226	-0.623573	0.714805	-0.167147	0.191594
174	23.3426	14.2466	37.5891	42.9473	16.6309	26.3163	25.7188	0.360902	0.0507522	2.80043	5.93961	-0.636472	0.734973	-0.167489	0.193413
175	23.3152	14.1882	37.5034	43.1903	16.0583	27.1319	25.8331	0.363005	0.0512028	2.89413	6.13834	-0.619322	0.720025	-0.167848	0.195156
176	23.2412	14.1122	37.3534	43.4578	14.7731	28.6847	25.9946	0.365044	0.0516589	3.0724	6.51645	-0.587342	0.687274	-0.16822	0.196824
177	23.7821	14.1388	37.9209	43.5412	17.2561	26.2851	25.6644	0.367018	0.0521239	2.77269	5.88077	-0.641445	0.754866	-0.168602	0.198416
178	23.6012	15.0004	38.6016	43.4006	16.9528	26.4478	25.3458	0.369438	0.0525956	2.7406	5.81272	-0.641064	0.756078	-0.169506	0.199932
179	23.8746	14.8604	38.7349	44.4312	18.629	25.8022	25.9318	0.3754	0.0530697	2.66428	5.65084	-0.674562	0.780666	-0.174027	0.201373
180	24.3538	15.2241	39.5779	44.3964	17.4461	26.9503	26.1814	0.38226	0.0535454	2.72376	5.777	-0.666618	0.752701	-0.179522	0.202738
181	23.8575	15.6811	39.5386	44.8293	19.7762	25.0531	26.9996	0.388974	0.0540253	2.53455	5.37569	-0.73822	0.814378	-0.184947	0.204027
182	24.1585	15.3199	39.4784	45.8046	20.7157	25.0889	27.824	0.39554	0.0545056	2.54218	5.39187	-0.758493	0.818063	-0.190299	0.20524
183	24.4524	16.6243	41.0767	45.9375	20.4827	25.4548	27.482	0.401953	0.0549831	2.4787	5.25723	-0.7686	0.810997	-0.195575	0.206378
184	24.1417	16.6256	40.7673	46.0821	22.5729	23.5093	28.4257	0.408209	0.0554564	2.30662	4.89225	-0.85407	0.882476	-0.200769	0.20744
185	24.225	17.4391	41.6641	47.2235	21.9332	25.2902	28.5217	0.414304	0.0559258	2.42802	5.14974	-0.814088	0.824154	-0.205879	0.208426
186	24.8649	17.2284	42.0932	48.4986	24.7555	23.7431	28.9192	0.420233	0.0563912	2.25626	4.78545	-0.888311	0.881711	-0.210898	0.209335
187	25.6282	17.5766	43.2047	49.7281	25.8511	23.8769	28.8336	0.425992	0.0568484	2.21062	4.68865	-0.903903	0.880211	-0.215825	0.210167
188	25.5368	18.9624	44.4992	51.0327	26.8085	24.2242	28.6215	0.431579	0.0572961	2.17754	4.61848	-0.910883	0.870725	-0.220655	0.210924
189	25.9703	18.698	44.6683	52.6523	27.4969	25.1554	29.124	0.436993	0.0577339	2.25263	4.77775	-0.896007	0.841274	-0.225385	0.211608
190	25.9809	18.5924	44.5733	53.8717	25.334	28.5377	29.7852	0.44224	0.0581596	2.56103	5.43185	-0.806895	0.744659	-0.23001	0.21223
191	26.0855	18.9678	45.0533	54.4597	26.8572	27.6024	30.0463	0.447306	0.0585749	2.45081	5.19808	-0.84991	0.771038	-0.234527	0.212778
192	26.4062	18.6319	45.0381	54.6933	24.8702	29.8231	30.6213	0.452184	0.0589776	2.64874	5.61789	-0.801722	0.715666	-0.238933	0.213251
193	26.3527	18.5174	44.87	54.2804	24.3827	29.8977	31.288	0.456871	0.0593648	2.66526	5.65293	-0.813536	0.714608	-0.243222	0.213649
194	26.1064	17.5858	43.6922	53.8152	23.1049	30.7103	32.688	0.461363	0.0597367	2.81221	5.9646	-0.805617	0.696833	-0.247391	0.213972
195	26.1085	18.6653	44.7739	53.8941	21.4129	32.4811	32.4168	0.465656	0.0600917	2.90143	6.15383	-0.774396	0.659855	-0.251437	0.214219
196	26.2309	18.0254	44.2563	53.3726	22.3081	31.0645	33.308	0.469746	0.0604305	2.80727	5.95411	-0.822708	0.690624	-0.255355	0.21439
197	26.0728	18.4209	44.4937	51.8146	19.8957	31.9189	33.6173	0.473628	0.0607512	2.86931	6.08571	-0.812105	0.67224	-0.259142	0.214486
198	26.2236	18.248	44.4716	51.6387	20.5846	31.0541	34.1086	0.4773	0.0610521	2.79308	5.92403	-0.846678	0.691025	-0.262794	0.214506
199	25.8067	17.7698	43.5764	52.3124	18.3778	33.9346	35.2805	0.480757	0.0613356	3.1171	6.61127	-0.786857	0.633847	-0.266306	0.214451
200	25.3077	18.6764	43.9841	51.7839	18.6856	33.0983	35.3905	0.483995	0.0615987	3.01115	6.38655	-0.815735	0.648172	-0.269676	0.214319
201	25.6862	20.1163	45.8025	50.9969	18.7153	32.2816	34.4023	0.48701	0.0618404	2.82072	5.98264	-0.845394	0.66327	-0.272898	0.214112
202	25.6286	18.0315	47.8492	50.9394	17.6787	33.2607	33.2993	0.489798	0.0620606	2.78042	5.89717	-0.829973	0.64316	-0.27597	0.213828
203	25.7013	17.1342	49.9992	50.7151	18.4776	32.2376	32.206	0.492355	0.0622577	2.5818	5.4759	-0.865973	0.662733	-0.278887	0.213468
204	25.9131	17.2754	51.3801	50.9532	16.3121	34.6411	31.6412	0.494677	0.0624306	2.69555	5.71716	-0.815954	0.617396	-0.281645	0.213032
205	25.5692	17.0461	51.0848	51.2521	16.5883	34.6638	32.1202	0.496764	0.0625785	2.71372	5.7557	-0.820818	0.613598	-0.284245	0.21252
206	25.8147	17.2098	50.6092	51.2711	16.5146	34.7565	32.698	0.498634	0.0627019	2.74718	5.82666	-0.825069	0.609998	-0.286694	0.21194
207	26.0128	17.3419	50.0175	51.6175	14.1404	37.4771	33.3512	0.500273	0.0628003	2.9984	6.3595	-0.772667	0.565096	-0.288979	0.211293
208	25.7973	17.1982	51.1651	51.8045	13.4921	38.3124	32.8529	0.501662	0.0628722	2.99752	6.35764	-0.7599	0.549674	-0.29109	0.210572
209	26.3384	17.559	52.1826	52.2192	12.4435	39.7757	32.4117	0.502797	0.0629165	3.04882	6.46644	-0.737662	0.528193	-0.293023	0.209774
210	26.2112	17.4742	52.1798	53.3142	14.0725	39.2417	32.6072	0.503672	0.0629332	3.00808	6.38003	-0.752402	0.533105	-0.294773	0.208899
211	26.6145	17.743	52.8897	54.1384	15.0349	39.1035	32.3443	0.504283	0.0629227	2.95681	6.27129	-0.758341	0.532217	-0.296337	0.207946
212	26.6118	17.7412	52.6343	53.9085	14.6926	39.2159	32.6561	0.504626	0.0628838	2.98004	6.32056	-0.759488	0.527813	-0.29771	0.206916
213	24.6811	16.4541	49.3041	50.9494	14.5313	36.4181	35.0831	0.504698	0.062815	2.95394	6.26521	-0.82325	0.566727	-0.29889	0.205809
214	23.7242	15.8161	46.1737	46.7149	11.9593	34.7556	37.4963	0.504494	0.0627161	3.01197	6.38828	-0.862833	0.588791	-0.299871	0.204623
215	24.1586	16.1058	46.0915	46.0612	11.5231	34.538	37.6576	0.50401	0.0625866	2.99858	6.35988	-0.870667	0.588883	-0.30065	0.20336
216	24.7402	16.4935	49.351	47.8764	13.1889	34.6875	35.3369	0.503242	0.0624255	2.81707	5.9749	-0.86871	0.582656	-0.301224	0.202018
217	24.8292	16.5528	51.4414	48.117	13.4658	34.6512	33.8504	0.502186	0.0622317	2.69411	5.71412	-0.870864	0.57919	-0.301587	0.200598
218	24.3976	16.2651	50.189	47.1785	12.6166	34.5619	34.7027	0.500837	0.0620046	2.75508	5.84344	-0.873679	0.576555	-0.301737	0.1991
219	24.398	16.2653	50.0917	46.4688	11.5608	34.908	34.7622	0.499193	0.0617441	2.78801	5.91327	-0.864708	0.566128	-0.30167	0.197523
220	24.3511	16.234	49.912	46.3053	12.4679	33.8374	34.8581	0.497249	0.0614496	2.71214	5.75235	-0.890676	0.578846	-0.301381	0.195867
221	24.4292	16.2861	48.7696	46.8687	11.9996	34.8691	35.6118	0.495006	0.0611207	2.86128	6.06868	-0.864283	0.557745	-0.300872	0.194134
222	24.6495	16.433	48.3602	47.9105	11.0578	36.8527	35.8249	0.492471	0.0607581	3.04815	6.46503	-0.814493	0.521916	-0.300146	0.192325
223	25.025	16.6833	48.7114	48.8376	9.74314	39.0944	35.4545	0.489651	0.060363	3.21012	6.80855	-0.768715	0.489376	-0.299208	0.190442
224	24.9565	16.6377	48.2516	49.6197	8.38868	41.231	35.6626	0.486553	0.0599365	3.41621	7.24567	-0.724669	0.45819	-0.298065	0.188488
225	24.895	16.5967	48.0502	49.1929	11.0936	38.0993	35.6689	0.483186	0.0594791	3.17444	6.73288	-0.778858	0.489437	-0.29672	0.186465
226	25.3054	16.8703	48.5595	47.95	10.2089	37.7411	35.1473	0.479555	0.0589917	3.1155	6.60787	-0.782166	0.488565	-0.29518	0.184375
227	23.7688	16.1272	44.3448	46.0505	8.33666	37.7138	38.2502	0.47567	0.0584752	3.40473	7.22131	-0.778295	0.48327	-0.293449	0.182221
228	24.1574	17.6591	41.8164	44.5227	7.49776	37.0249	40.2448	0.471536	0.0579306	3.54141	7.51121	-0.787653	0.486348	-0.291533	0.180004
229	23.4676	17.9827	42.7892	43.3829	6.59781	36.7851	39.0542	0.467163	0.0573583	3.44269	7.30183	-0.789836	0.48492	-0.289436	0.177727
230	23.053	16.3232	43.6078	41.2264	8.53278	32.6936	38.0154	0.462556	0.0567592	2.99915	6.3611	-0.878379	0.53648	-0.287164	0.175392
231	22.9285	19.1111	42.0396	39.1469	7.15859	31.9883	39.1048	0.457724	0.0561344	3.04399	6.45619	-0.890213	0.540889	-0.284723	0.173001
232	22.6764	17.8352	40.5116	38.2234	6.9897	31.2337	40.1965	0.452673	0.055485	3.08388	6.5408	-0.903318	0.546121	-0.282116	0.170557
233	22.0904	18.4031	40.4935	38.3717	6.25741	32.1143	39.8297	0.447412	0.0548113	3.17504	6.73415	-0.870594	0.523789	-0.27935	0.168062
234	22.1471	16.5891	38.7361	38.3122	4.68572	33.6264	41.1923	0.441948	0.0541147	3.47173	7.36342	-0.822676	0.492567	-0.27643	0.165518
235	22.594	15.4821	38.0762	38.2952	6.54232	31.7529	41.4445	0.436288	0.0533962	3.33516	7.07376	-0.861607	0.51355	-0.273361	0.162927
236	21.9715	16.8108	38.7823	39.0368	5.09254	33.9442	40.212	0.43044	0.0526563	3.50185	7.42731	-0.795875	0.472234	-0.270148	0.160292
237	23.2536	13.7087	36.9623	40.3368	5.70215	34.6346	41.6979	0.424415	0.0518957	3.75601	7.96636	-0.771267	0.455674	-0.266796	0.15762
238	22.3832	11.4102	33.7934	39.8887	2.11645	37.7722	44.9762	0.418219	0.0511151	4.47173	9.48439	-0.697662	0.410428	-0.26331	0.154909
239	22.05	12.3078	34.3578	39.2534	5.02061	34.2328	43.6283	0.411855	0.0503158	3.98545	8.45299	-0.758617	0.444483	-0.259696	0.152159
240	22.446	12.0976	34.5435	40.0089	5.83225	34.1766	42.772	0.405333	0.0494986	3.95759	8.39391	-0.748952	0.437079	-0.255959	0.149374
241	22.9449	12.5317	35.4766	39.8629	5.12689	34.736	41.0177	0.398659	0.048664	3.91663	8.30703	-0.72577	0.42191	-0.252104	0.146555
242	22.413	12.0282	34.4412	40.5124	5.79471	34.7177	41.5851	0.39184	0.047813	4.03212	8.55198	-0.714798	0.413967	-0.248136	0.143704
243	22.5376	11.8616	34.3992	39.2678	2.28331	36.9845	40.9521	0.384885	0.0469468	4.30058	9.12137	-0.659939	0.380789	-0.24406	0.140825
244	21.3708	11.7637	33.1345	36.4079	4.98411	31.4238	41.7875	0.377799	0.0460658	3.79319	8.04523	-0.76365	0.439051	-0.239881	0.137918
245	21.252	11.9315	33.1835	34.5382	4.47638	30.0618	40.9815	0.37059	0.0451709	3.62371	7.68577	-0.783759	0.449041	-0.235604	0.134986
246	21.3799	17.4168	38.7967	32.079	6.30876	25.7702	34.451	0.363267	0.0442632	2.66411	5.65048	-0.898272	0.512887	-0.231235	0.132032
247	20.1211	14.5575	34.6786	29.7078	7.25528	22.4525	37.7791	0.355837	0.0433439	2.58955	5.49234	-1.0111	0.575385	-0.22678	0.129057
248	19.4732	10.477	29.9502	29.51	3.64699	25.863	42.8963	0.348308	0.0424136	3.466	7.35126	-0.861332	0.488604	-0.222243	0.126065
249	19.5637	8.23388	27.7976	29.8074	3.63578	26.1716	45.2027	0.340687	0.0414729	3.7676	7.99094	-0.831546	0.470191	-0.21763	0.123057
250	20.3266	12.8231	33.1497	32.4145	5.26699	27.1475	37.2613	0.332981	0.0405229	3.28711	6.97185	-0.784621	0.442291	-0.212945	0.120036
251	20.0348	10.6013	30.6361	32.2219	5.55506	26.6668	39.2771	0.325198	0.0395645	3.48621	7.39413	-0.780736	0.438759	-0.208195	0.117003
252	20.539	8.16086	28.6999	32.2004	4.0175	28.1829	40.9141	0.317345	0.0385986	3.93156	8.3387	-0.722266	0.404715	-0.203384	0.113961
253	20.2319	7.65402	27.8859	32.7769	1.72617	31.0507	41.0903	0.30943	0.0376258	4.45582	9.45064	-0.640544	0.357892	-0.198517	0.110913
254	20.9203	7.26283	28.1832	33.1899	3.56582	29.6241	39.6548	0.301461	0.0366472	4.20566	8.92006	-0.653951	0.364322	-0.1936	0.10786
255	20.3002	4.86546	25.1657	31.2496	3.04867	28.201	43.3959	0.293443	0.0356636	4.49417	9.53198	-0.668983	0.371672	-0.188638	0.104805
256	18.9379	2.58758	21.5254	29.3976	2.21406	27.1835	49.4294	0.285386	0.034676	5.06953	10.7523	-0.675577	0.374321	-0.183636	0.10175
257	19.6629	2.58639	22.2493	29.9773	1.6072	28.3701	46.4289	0.277296	0.0336851	5.10265	10.8225	-0.63026	0.348306	-0.178599	0.0986973
258	19.8671	3.59061	23.4577	30.2813	1.8811	28.4002	42.7241	0.269181	0.0326918	4.84519	10.2765	-0.611002	0.336774	-0.173532	0.095649
259	20.6798	4.76336	25.4432	31.9276	3.71698	28.2106	38.3056	0.261049	0.031697	4.44342	9.42433	-0.597078	0.328267	-0.168441	0.0926075
260	21.2834	5.62655	26.9099	33.4431	4.92802	28.5151	35.0568	0.252906	0.0307017	4.23961	8.99206	-0.572879	0.314184	-0.163331	0.0895749
261	21.1997	5.44311	26.6429	34.0278	5.51259	28.5152	34.2744	0.24476	0.0297066	4.28187	9.0817	-0.554794	0.303522	-0.158207	0.0865535
262	21.3914	6.42434	27.8158	34.4602	3.59479	30.8654	31.8253	0.236619	0.0287126	4.43555	9.40764	-0.497916	0.271774	-0.153073	0.0835456
263	21.3064	8.65648	29.9628	34.325	4.52084	29.8041	28.5512	0.22849	0.0277207	3.99151	8.46585	-0.497328	0.270786	-0.147936	0.0805534
264	20.756	10.2035	30.9594	32.661	5.89125	26.7698	26.6271	0.22038	0.0267316	3.45986	7.33825	-0.534392	0.290301	-0.142801	0.0775791
265	20.4067	9.9263	30.333	32.4037	6.10243	26.3012	26.198	0.212297	0.0257464	3.47081	7.36147	-0.523772	0.283915	-0.137672	0.074625
266	21.0235	9.462	30.4855	33.0767	6.21353	26.8631	25.1121	0.204249	0.0247658	3.52529	7.47702	-0.493525	0.266928	-0.132555	0.0716934
267	21.1573	8.91621	30.0735	32.6356	4.81812	27.8175	24.464	0.196242	0.0237908	3.70387	7.85577	-0.458696	0.24756	-0.127456	0.0687864
268	20.7773	6.81262	27.59	30.3208	4.57155	25.7492	25.6621	0.188284	0.0228221	3.72672	7.90423	-0.478109	0.257461	-0.122378	0.0659064
269	20.3726	6.11236	26.485	28.7781	5.43152	23.3466	25.5795	0.180383	0.0218607	3.5271	7.48086	-0.502502	0.270055	-0.117328	0.0630555
270	20.2012	7.03669	27.2379	29.3506	6.76241	22.5882	23.8151	0.172546	0.0209076	3.31903	7.03955	-0.497165	0.266642	-0.11231	0.060236
271	20.7288	7.52622	28.255	30.8353	7.58975	23.2456	21.9455	0.164781	0.0199635	3.28934	6.97657	-0.463028	0.247853	-0.107331	0.0574501
272	20.5274	6.4485	26.9759	30.624	5.32555	25.2984	21.9741	0.157094	0.0190293	3.77973	8.01666	-0.405937	0.216866	-0.102394	0.0547002
273	19.3003	5.87179	25.1721	28.191	3.82103	24.3699	22.3587	0.149494	0.0181059	3.87285	8.21418	-0.402202	0.21443	-0.0975054	0.0519883
274	18.8794	6.19227	25.0717	26.3622	4.23034	22.1319	21.3322	0.141987	0.0171941	3.53101	7.48914	-0.418681	0.222811	-0.0926702	0.0493168
275	18.441	5.5728	24.0138	25.171	3.71246	21.4585	21.1397	0.134582	0.016295	3.57623	7.58506	-0.40963	0.217584	-0.0878936	0.046688
276	17.7548	4.38085	22.1357	23.695	2.68752	21.0075	21.6992	0.127285	0.0154094	3.80418	8.06853	-0.396196	0.210073	-0.0831808	0.0441039
277	17.3659	3.26236	20.6282	22.5799	1.83815	20.7417	21.9756	0.120104	0.0145381	4.02137	8.52918	-0.378715	0.200435	-0.0785369	0.041567
278	15.9026	3.6365	19.5391	20.5661	2.42928	18.1369	21.8468	0.113047	0.013682	3.70467	7.85747	-0.412382	0.217853	-0.0739671	0.0390795
279	14.3599	2.53426	16.8942	16.5671	2.2143	14.3529	24.2649	0.10612	0.0128421	3.4323	7.2798	-0.487676	0.257188	-0.0694767	0.0366435
280	12.9025	0	12.9025	12.6915	1.08448	11.6071	29.16	0.099332	0.0120191	3.58897	7.61208	-0.564879	0.297396	-0.0650707	0.0342613
281	11.5283	0	11.5283	10.8653	0.773157	10.0921	30.4281	0.0926896	0.011214	3.50891	7.44228	-0.602186	0.316537	-0.0607545	0.0319352
282	11.0197	0	11.0197	9.4459	-0.297624	9.74352	29.6411	0.0862004	0.0104276	3.54236	7.51322	-0.581488	0.305137	-0.0565331	0.0296674
283	11.1841	0	11.1841	9.31637	0.435767	8.8806	27.0401	0.0798719	0.00966094	3.17773	6.73986	-0.590473	0.30937	-0.0524117	0.0274601
284	11.142	0.0851863	11.2272	10.0615	0.971941	9.08954	24.973	0.0737113	0.00891477	3.24333	6.87898	-0.532739	0.278677	-0.0483957	0.0253157
285	11.6374	0.209732	11.8472	10.109	0.822011	9.28699	21.6679	0.0677263	0.00819001	3.13801	6.6556	-0.479175	0.250264	-0.04449	0.0232362
286	11.3858	0	11.3858	9.77386	0.19462	9.57924	20.6345	0.0619241	0.00748754	3.36511	7.13728	-0.426047	0.222178	-0.0407	0.0212241
287	11.6352	0	11.6352	9.94891	-0.051461	10.0004	18.4128	0.0563123	0.00680825	3.44478	7.30626	-0.370164	0.192736	-0.0370308	0.0192815
288	12.2816	0.107389	12.389	10.9384	1.0938	9.84462	15.6134	0.0508982	0.00615303	3.17595	6.73608	-0.342937	0.178304	-0.0334876	0.0174106
289	12.1084	0.393749	12.5021	11.7246	0.960444	10.7641	13.8787	0.0456893	0.00552278	3.43827	7.29244	-0.280386	0.145555	-0.0300756	0.0156137
290	11.4054	0.0584076	11.4638	9.42872	0.79847	8.63025	13.5004	0.0406931	0.00491836	3.00399	6.37135	-0.312231	0.161851	-0.0268	0.0138931
291	9.9154	0	9.9154	6.7463	0.0413091	6.70499	13.7801	0.0359169	0.00434067	2.70151	5.7298	-0.353735	0.183109	-0.0236659	0.012251
292	8.6905	0.0087618	8.69926	4.92055	-0.590848	5.5114	13.7125	0.0313682	0.00379058	2.53309	5.37259	-0.375051	0.193875	-0.0206786	0.0106896
293	8.44988	0.0485351	8.49842	4.78358	-0.236835	5.02042	12.1529	0.0270544	0.00326899	2.36348	5.01286	-0.356173	0.183869	-0.0178432	0.00921118
294	9.23364	0	9.23364	5.30563	-0.110042	5.41567	9.48059	0.0229829	0.00277677	2.34598	4.97574	-0.280485	0.1446	-0.0151649	0.00781797
295	9.23057	0	9.23057	5.76976	0.0677444	5.70201	7.90449	0.0191612	0.00231483	2.47066	5.24019	-0.22165	0.114114	-0.012649	0.00651222
296	8.85286	0	8.85286	5.12526	-0.210564	5.33582	6.71713	0.0155967	0.00188404	2.41094	5.11353	-0.192992	0.0992291	-0.0103006	0.00529618
297	8.93452	0	8.93452	5.24412	-0.0053757	5.2495	5.24863	0.0122969	0.00148531	2.35021	4.98471	-0.154768	0.079473	-0.00812481	0.00417207
298	8.89026	0	8.89026	5.08733	-0.168001	5.25533	3.9759	0.00926909	0.0011195	2.36497	5.01602	-0.1167	0.0598486	-0.00612694	0.00314215
299	8.58263	0	8.58263	5.58755	0.0559053	5.53164	2.90145	0.0065208	0.0007875	2.57839	5.46867	-0.0778927	0.0398962	-0.00431214	0.00220866
300	8.88411	0	8.88411	5.31885	0.164504	5.15435	1.7447	0.00405943	0.000490207	2.3207	4.92211	-0.0520865	0.0266453	-0.00268559	0.00137384
301	8.81401	0	8.81401	4.78431	-0.185958	4.97026	0.820207	0.00189241	0.000228504	2.25562	4.78409	-0.0251994	0.0128751	-0.00125248	0.000639928

## Sheet: T1_NHP5
																								FM		C2-C3		C5-C6		T4-T5		T10-T11		L3-L4
																							Vertebrae Z location:	0		21.8		40.6		93.2		172.8		246.7
Normalized distance from FM (mm)	Perimeter of dura (mm)	Perimeter of spinal cord (mm)	Perimeter of SAS (mm)	Area of dura(mm2)	Area of spinal cord (mm2)	Area of SAS (mm2)	Reynolds number	Flow rate amplitude (ml/s)	Stroke volume (ml)	Hydraulic diameter (mm)	Womerseley number	Mean systolic velocity (cm/s)	Mean diastolic velocity (cm/s)	Flow rate at peak systole (ml/s)	Flow rate at peak diastole (ml/s)	Surface area of dura (cm2)	Surface area of spinal cord (cm2)	Surface area of SAS (cm2)	Volume of dura (ml)	Volume of spinal cord (ml)	Volume of SAS (ml)	Length of subarachnoid space (mm)	Pulse wave velocity (m/s)	Time (ms)	CSF flow rate (ml/s)	Time (ms)	CSF flow rate (ml/s)	Time (ms)	CSF flow rate (ml/s)	Time (ms)	CSF flow rate (ml/s)	Time (ms)	CSF flow rate (ml/s)	Time (ms)	CSF flow rate (ml/s)
0	46.0785	30.719	94.4333	159.31	85.3286	73.9818	17.9234	0.443904	0.0684749	2.99087	6.20328	-1.40306	0.774777	-0.286021	0.157883	70.9726	44.9853	118.291	13.3718	4.79204	8.57974	297.136	1.4586	0	0.131571	0	0.188235	0	0.136378	0	0.131347	0	0.0551437	0	0.053415
1	43.7664	29.1776	89.0403	153.278	68.3419	84.936	18.5414	0.442947	0.0683545	3.82363	7.93049	-0.336032	0.185476	-0.285412	0.157535									20	0.138831	20	0.244965	21	0.173828	21	0.175157	21	0.00239367	22	-0.049675
2	41.8857	27.9238	84.3341	142.328	56.3795	85.9488	19.8728	0.450553	0.0693081	4.07781	8.45769	-0.337713	0.186492	-0.290263	0.16029									40	0.159541	40	0.293205	42	0.197618	42	0.133757	42	0.110004	44	-0.00947496
3	38.8331	25.8887	82.8049	129.718	51.0292	78.6891	20.9075	0.465662	0.0712067	3.80041	7.88234	-0.382013	0.211136	-0.299908	0.165755									60	0.0775912	60	0.245725	63	0.109168	63	0.100207	63	0.134834	66	-0.00562496
4	33.8156	22.5437	73.818	114.054	40.0139	74.0396	24.6256	0.487325	0.0739212	4.01986	8.33749	-0.423994	0.234689	-0.313692	0.173633									80	-0.105359	80	-0.119735	84	-0.108942	84	0.0610167	84	0.144714	88	0.046455
5	28.8534	19.2356	62.8755	95.8518	40.4476	55.4043	30.5607	0.514515	0.0773201	3.50402	7.26761	-0.611912	0.339526	-0.330922	0.183593									100	-0.230169	100	-0.410125	105	-0.256572	105	-0.0198733	105	0.147994	110	0.048045
6	32.4791	18.2813	53.7883	78.7376	34.2418	44.4958	37.8655	0.546288	0.0812748	3.30719	6.85937	-0.794018	0.442084	-0.350924	0.195364									120	-0.289609	120	-0.513715	126	-0.306842	126	-0.109813	126	0.107974	132	0.037565
7	30.5355	21.0688	51.6043	70.5752	32.9119	37.6633	41.7209	0.581652	0.0856512	2.9187	6.0536	-0.996813	0.557824	-0.372967	0.208685									140	-0.273279	140	-0.445915	147	-0.298752	147	-0.188593	147	0.00745367	154	0.00385504
8	29.7623	20.0161	49.7783	66.1094	31.4346	34.6748	46.0014	0.619721	0.0903075	2.78609	5.77855	-1.14448	0.644913	-0.396378	0.223343									160	-0.239359	160	-0.375375	168	-0.249082	168	-0.189403	168	-0.0834263	176	-0.067835
9	29.5269	19.4492	48.976	65.3752	28.3665	37.0086	49.5478	0.659296	0.0951108	3.02303	6.26998	-1.13689	0.646011	-0.420381	0.238914									180	-0.195569	180	-0.309935	189	-0.214492	189	-0.175183	189	-0.151636	198	-0.090615
10	29.4519	20.193	49.6449	63.7386	31.102	32.6367	51.6453	0.699211	0.0999167	2.6322	5.45938	-1.37601	0.789956	-0.444261	0.25495									200	-0.154469	200	-0.229965	210	-0.152242	210	-0.192723	210	-0.181656	220	-0.070865
11	28.8885	20.8424	49.7308	63.4097	32.4624	30.9473	54.2449	0.738221	0.104589	2.48922	5.16283	-1.51	0.87521	-0.46734	0.27088									220	-0.115149	220	-0.161655	231	-0.127852	231	-0.159293	231	-0.187746	242	-0.076285
12	29.21	20.6594	49.8695	64.4409	31.6432	32.7977	56.5781	0.774994	0.108982	2.63045	5.45576	-1.49128	0.87277	-0.488851	0.286144									240	-0.0760088	240	-0.106225	252	-0.0928923	252	-0.157393	252	-0.186866	264	-0.052795
13	29.2906	20.0751	49.3657	64.9404	30.9996	33.9408	59.4145	0.808149	0.112958	2.7505	5.70474	-1.49676	0.884089	-0.508051	0.300099									260	-0.0267588	260	-0.034295	273	-0.00963233	273	-0.123213	273	-0.159326	286	-0.057115
14	28.7042	19.2056	47.9098	63.918	28.6439	35.2741	63.2012	0.83653	0.116397	2.94698	6.11226	-1.48671	0.885183	-0.524323	0.312207									280	0.0402212	280	0.074335	294	0.0552477	294	-0.0830333	294	-0.108106	308	-0.038445
15	28.5992	19.2518	47.851	62.0947	29.1348	32.9599	64.8339	0.859764	0.119261	2.75657	5.71733	-1.63751	0.981962	-0.5375	0.322264									300	0.0824312	300	0.161275	315	0.103248	315	-0.0172533	315	-0.0151263	330	-0.013265
16	28.518	19.1274	47.6455	59.7772	29.1822	30.595	66.3563	0.878057	0.121569	2.56827	5.32679	-1.79137	1.08064	-0.547688	0.330369									320	0.0905612	320	0.143095	336	0.109308	336	0.0332767	336	0.0452637	352	0.031825
17	27.783	18.8862	46.6692	57.0817	28.4509	28.6309	68.6611	0.891598	0.123347	2.45319	5.08811	-1.94172	1.17749	-0.555042	0.336556									340	0.0774012	340	0.115775	357	0.0592777	357	0.0606167	357	0.0727537	374	0.050525
18	26.7056	18.5775	45.2831	53.3637	27.7052	25.6585	71.3668	0.900596	0.124624	2.26473	4.69721	-2.19062	1.33432	-0.559714	0.340883									360	0.0764012	360	0.067845	378	0.0510377	378	0.107747	378	0.0818737	396	0.076765
19	26.0461	18.3316	44.3777	50.4792	26.1504	24.3288	73.0812	0.905312	0.125432	2.19293	4.5483	-2.30945	1.41174	-0.561857	0.343455									380	0.0909812	380	0.098015	399	0.0782277	399	0.0903767	399	0.0467737	418	0.089545
20	25.3754	18.3893	43.7647	49.9008	26.0976	23.8032	74.0748	0.906006	0.125797	2.17542	4.51198	-2.36004	1.44718	-0.561625	0.344381									400	0.104061	400	0.163015	420	0.146298	420	0.0806067	420	0.0265537	440	0.052625
21	25.3802	18.3419	43.7221	49.7951	26.0469	23.7482	73.8216	0.902939	0.125745	2.17261	4.50615	-2.35484	1.44769	-0.559172	0.343767									420	0.111761	420	0.187315	441	0.150268	441	0.0921767	441	-0.00365633	462	0.035085
22	25.3453	18.1866	43.5319	49.5031	26.5615	22.9416	73.5432	0.89637	0.125305	2.10761	4.37134	-2.4204	1.49126	-0.55465	0.34172									440	0.119231	440	0.203565	462	0.162248	462	0.0987967	462	0.00422367	484	0.010635
23	25.0445	18.6336	43.678	49.3574	25.9396	23.4178	72.4538	0.886559	0.124505	2.14398	4.44677	-2.3463	1.44805	-0.548212	0.338347									460	0.121771	460	0.172245	483	0.147808	483	0.115377	483	0.0403237	506	0.021665
24	25.1035	18.1899	43.2934	48.3706	25.3673	23.0033	72.0019	0.873768	0.123373	2.12424	4.40583	-2.35261	1.45408	-0.540013	0.333755
25	24.7848	18.0142	42.799	47.5283	26.0316	21.4967	71.5058	0.858278	0.121938	2.00913	4.16708	-2.4669	1.52646	-0.530205	0.328073
26	24.9405	18.4784	43.4189	47.9511	26.5441	21.407	69.0078	0.840401	0.120229	1.97213	4.09034	-2.42494	1.50213	-0.518941	0.32146
27	25.3715	19.0291	44.4007	48.4732	27.227	21.2462	65.8472	0.820407	0.118274	1.91462	3.97107	-2.38378	1.47812	-0.506403	0.314004
28	25.3937	18.9174	44.3111	49.2674	27.4709	21.7965	64.1862	0.798543	0.116101	1.96886	4.08357	-2.26636	1.40633	-0.492766	0.305777
29	25.9546	18.6848	44.6394	50.5289	27.7052	22.8237	61.87	0.775139	0.113739	2.04575	4.24305	-2.09521	1.30129	-0.478163	0.296976
30	25.8325	19.2122	45.0447	51.3512	27.8055	23.5458	59.2894	0.750434	0.111217	2.09176	4.33846	-1.96763	1.22339	-0.462726	0.287708
31	25.8213	19.0963	44.9177	51.565	27.9507	23.6143	57.4131	0.724765	0.108565	2.1036	4.36303	-1.89202	1.17796	-0.446675	0.27809
32	26.3341	19.2846	45.6188	51.5561	28.6525	22.9037	54.4367	0.698455	0.10581	2.00835	4.16548	-1.87814	1.17136	-0.430168	0.268287
33	25.9645	19.5307	45.4951	51.8894	28.4688	23.4206	52.4386	0.671738	0.102981	2.05999	4.27257	-1.76706	1.10446	-0.413366	0.258372
34	26.088	19.39	45.478	52.0827	28.6474	23.4352	50.3462	0.645003	0.100105	2.06255	4.27788	-1.69252	1.06088	-0.396492	0.248511
35	25.9852	19.572	45.5572	52.3187	29.203	23.1157	48.1045	0.618549	0.0972117	2.03117	4.2128	-1.64512	1.03472	-0.379712	0.238838
36	26.2404	19.0524	45.2927	53.1876	29.3124	23.8752	46.3254	0.592722	0.0943293	2.10924	4.37472	-1.52146	0.961007	-0.36327	0.229453
37	27.0087	19.5248	46.5336	53.6197	29.5816	24.0381	43.1055	0.567879	0.0914865	2.06623	4.28551	-1.44596	0.917426	-0.347434	0.220445
38	26.5497	19.8952	46.4449	53.3917	28.8285	24.5631	41.3147	0.544368	0.0887124	2.1162	4.38916	-1.35385	0.86284	-0.332472	0.211895
39	26.5359	19.1676	45.7035	53.0298	28.4229	24.6069	40.2451	0.522496	0.0860362	2.15377	4.46708	-1.29475	0.828421	-0.31863	0.203865
40	26.55	19.3938	45.9438	53.4377	28.6933	24.7444	38.4497	0.502451	0.0834865	2.15439	4.46836	-1.23841	0.794665	-0.306056	0.196395
41	26.6565	19.5094	46.1658	53.9047	28.3339	25.5709	36.8577	0.48422	0.081076	2.21584	4.59583	-1.15253	0.740992	-0.29473	0.18949
42	27.1822	19.0761	46.2583	54.2452	27.9702	26.275	35.4978	0.467606	0.0788048	2.27421	4.71688	-1.08616	0.699096	-0.284493	0.183113
43	26.5512	18.6165	45.1678	54.3908	26.4793	27.9115	35.1645	0.452432	0.0766715	2.47172	5.12654	-0.985893	0.635023	-0.275184	0.177248
44	26.3764	18.7441	45.1204	54.5082	26.9258	27.5825	34.1187	0.438567	0.0746735	2.44515	5.07142	-0.967122	0.623375	-0.266676	0.171891
45	26.6596	19.0229	45.6825	54.7597	26.6833	28.0764	32.7128	0.425869	0.0728051	2.45844	5.099	-0.922073	0.594741	-0.258886	0.166983
46	26.6056	18.8615	45.4671	53.7094	25.8553	27.8541	31.9624	0.414258	0.0710659	2.45079	5.08311	-0.903789	0.583462	-0.251741	0.162516
47	26.2068	17.8013	44.0081	52.173	24.1542	28.0189	32.1577	0.403694	0.0694505	2.54702	5.28272	-0.877072	0.566976	-0.245189	0.158505
48	26.1606	17.2918	43.4525	51.4309	21.8523	29.5786	31.7711	0.394052	0.0679588	2.72226	5.64618	-0.809025	0.523956	-0.239164	0.154888
49	25.823	16.327	42.15	50.2697	22.0335	28.2362	31.9945	0.385317	0.0665858	2.68012	5.55878	-0.827594	0.537269	-0.233638	0.151678
50	25.1145	16.2128	41.3273	49.5394	20.8885	28.6509	31.9285	0.377472	0.0653291	2.77305	5.75152	-0.797905	0.519563	-0.228611	0.148861
51	25.2892	15.6347	40.9239	48.2471	20.0198	28.2273	31.5932	0.370516	0.0641874	2.75897	5.72231	-0.793563	0.519086	-0.223998	0.146517
52	25.0871	15.1745	40.2616	46.751	18.4316	28.3194	31.5164	0.364836	0.063158	2.81394	5.83633	-0.777862	0.512963	-0.21984	0.144997
53	24.6019	15.0901	39.692	46.4841	16.2952	30.1889	31.4228	0.359892	0.0622392	3.041	6.30726	-0.71678	0.477323	-0.216043	0.143848
54	23.8725	14.5338	38.4063	45.594	18.052	27.5421	31.9608	0.35537	0.0614275	2.86864	5.94978	-0.772069	0.51822	-0.212642	0.142728
55	24.3347	14.5781	38.9128	44.1485	16.7783	27.3702	31.0885	0.351203	0.0607203	2.8132	5.83479	-0.765978	0.517626	-0.209581	0.141622
56	23.4995	14.5481	38.0476	42.9786	17.0029	25.9757	31.3773	0.347361	0.0601163	2.7308	5.66389	-0.796287	0.54104	-0.206831	0.14053
57	23.3625	14.1609	37.5234	41.6998	16.2037	25.4961	31.4472	0.343934	0.0596118	2.71817	5.6377	-0.801949	0.547224	-0.204433	0.139501
58	22.9256	14.1498	37.0754	41.5263	15.4067	26.1197	31.4997	0.341136	0.0592038	2.81854	5.84586	-0.774615	0.531574	-0.202309	0.138827
59	23.9805	14.0644	38.0448	42.5382	16.9618	25.5765	30.4105	0.339414	0.0588889	2.68898	5.57716	-0.784288	0.543717	-0.200443	0.138971
60	24.1839	13.9519	38.1358	44.1521	16.757	27.3951	30.0999	0.338244	0.0586647	2.87315	5.95914	-0.726247	0.509039	-0.198866	0.139378
61	23.6445	13.719	37.3635	42.8082	17.1789	25.6293	30.5148	0.337549	0.0585259	2.744	5.69127	-0.770799	0.54639	-0.197526	0.140023
62	23.1433	13.5944	36.7377	40.9415	14.5731	26.3683	30.8563	0.33728	0.058469	2.87122	5.95513	-0.745232	0.534662	-0.196392	0.140889
63	23.1984	13.8954	37.0939	39.786	15.746	24.04	30.4183	0.337447	0.0584866	2.59246	5.37695	-0.813115	0.590589	-0.195472	0.141975
64	22.8041	13.0586	35.8627	39.7184	15.9755	23.7429	31.3474	0.338015	0.0585713	2.6482	5.49256	-0.820324	0.60333	-0.194767	0.143248
65	22.2807	13.8139	36.0946	39.0466	15.0817	23.9649	31.0588	0.338889	0.0587153	2.65582	5.50838	-0.810456	0.60368	-0.194222	0.144667
66	23.0681	13.4933	36.5615	39.3581	15.9385	23.4196	30.5989	0.340072	0.0589096	2.5623	5.3144	-0.827639	0.624509	-0.19382	0.146252
67	21.38	14.3395	35.7195	38.8456	14.1578	24.6879	31.2837	0.341531	0.0591477	2.76477	5.73434	-0.784324	0.599357	-0.193594	0.147937
68	22.5506	14.9535	37.5041	37.4113	17.7572	19.6541	29.7804	0.343233	0.0594242	2.0965	4.3483	-0.984985	0.762243	-0.193497	0.149736
69	21.2086	14.8763	36.085	35.6334	18.2909	17.3425	30.9522	0.345085	0.0597329	1.92226	3.98691	-1.11612	0.874402	-0.193498	0.151587
70	21.6941	14.4709	36.1651	35.5254	17.5863	17.9391	30.8973	0.347117	0.0600676	1.98413	4.11523	-1.0792	0.855852	-0.19359	0.153527
71	21.338	14.3171	35.6552	36.2035	16.565	19.6384	31.3734	0.349283	0.0604255	2.20331	4.56982	-0.987225	0.792001	-0.1938	0.155484
72	21.8586	13.595	35.4537	36.4055	14.1308	22.2746	31.5945	0.351507	0.0608015	2.51319	5.21255	-0.872049	0.707424	-0.194064	0.157442
73	21.8735	13.3182	35.1917	36.2438	14.966	21.2778	31.8795	0.353799	0.0611916	2.41844	5.01603	-0.913683	0.749489	-0.194367	0.159432
74	21.3644	13.1544	34.5188	36.521	14.274	22.247	32.5621	0.35612	0.0615915	2.57826	5.3475	-0.875485	0.725583	-0.194727	0.161393
75	21.428	13.0606	34.4886	36.4572	14.7718	21.6854	32.6551	0.358428	0.0619985	2.51509	5.21649	-0.899865	0.75318	-0.195119	0.163308
76	21.9014	12.8198	34.7212	36.5119	14.4838	22.0281	32.501	0.360671	0.0624089	2.53769	5.26336	-0.887572	0.749802	-0.195507	0.165164
77	21.082	13.3646	34.4466	36.4056	12.9029	23.5026	32.8246	0.362835	0.0628176	2.7294	5.66099	-0.833929	0.710653	-0.195891	0.166945
78	21.9215	13.0177	34.9391	36.7228	14.4686	22.2542	32.4265	0.364935	0.0632241	2.54828	5.28533	-0.882559	0.758421	-0.196277	0.168658
79	21.1659	12.7698	33.9357	35.9381	13.6935	22.2447	33.4486	0.366889	0.0636236	2.62258	5.43944	-0.883912	0.765442	-0.19662	0.170269
80	21.4273	12.2263	33.6535	35.0742	13.6519	21.4223	33.7726	0.368669	0.0640124	2.54617	5.28096	-0.91947	0.802066	-0.19691	0.171759
81	20.8814	12.5499	33.4313	34.516	12.413	22.103	34.0411	0.370276	0.0643882	2.64474	5.48539	-0.892304	0.783423	-0.197163	0.173113
82	20.9014	12.8253	33.7267	33.9079	13.4262	20.4817	33.7723	0.371647	0.0647486	2.4297	5.03938	-0.965099	0.852607	-0.197332	0.174315
83	20.7367	12.6784	33.415	33.4482	13.6263	19.8218	34.1018	0.372765	0.0650893	2.3728	4.92137	-0.995979	0.884679	-0.197414	0.175351
84	20.6213	12.5421	33.1635	33.9618	13.257	20.7048	34.3588	0.373615	0.0654082	2.49746	5.17991	-0.954011	0.851498	-0.19741	0.176206
85	21.2179	12.3714	33.5893	34.6258	13.5613	21.0645	33.9026	0.374144	0.0657029	2.50857	5.20297	-0.936554	0.839638	-0.197279	0.176865
86	21.1151	12.4173	33.5324	34.8366	12.2634	22.5732	33.9175	0.374358	0.0659702	2.69306	5.5856	-0.87416	0.786605	-0.197041	0.177316
87	21.0305	12.4047	33.4351	34.2327	12.9885	21.2442	33.953	0.374236	0.0662092	2.54146	5.27119	-0.927884	0.837739	-0.196677	0.177559
88	20.9541	12.4299	33.384	33.6843	12.8536	20.8307	34.1512	0.375119	0.0664231	2.4959	5.17669	-0.948241	0.852599	-0.197522	0.177596
89	20.9301	12.1987	33.1288	33.4562	13.0495	20.4067	34.6564	0.37634	0.0666102	2.46381	5.11013	-0.97497	0.869675	-0.198906	0.177434
90	20.3443	12.4383	32.7826	32.9754	13.2909	19.6845	35.2631	0.377349	0.0667729	2.40167	4.98125	-1.01776	0.899825	-0.200272	0.177077
91	20.2758	12.1837	32.4594	32.4619	11.8642	20.5976	35.8428	0.378089	0.0669102	2.53872	5.2655	-0.979782	0.85826	-0.201559	0.17653
92	20.3189	12.0386	32.3574	32.7337	12.274	20.4597	36.1704	0.378566	0.0670248	2.52921	5.24577	-0.991551	0.859577	-0.202768	0.175798
93	20.4682	11.9487	32.417	33.4037	12.1661	21.2375	36.3055	0.378787	0.067117	2.62043	5.43497	-0.961243	0.824616	-0.203901	0.174886
94	21.3988	12.0978	33.4966	34.1618	12.6351	21.5267	35.334	0.378757	0.0671875	2.57243	5.33541	-0.952188	0.807395	-0.204958	0.173799
95	21.0545	12.1821	33.2367	34.9769	12.8712	22.1057	35.7773	0.378498	0.0672373	2.66238	5.52198	-0.932094	0.781115	-0.20594	0.172558
96	21.358	12.2869	33.6449	34.4563	12.3237	22.1325	35.4985	0.378015	0.0672667	2.63295	5.46094	-0.934763	0.773444	-0.206849	0.171165
97	20.6113	12.0923	32.7037	33.2139	12.5328	20.6811	36.701	0.377303	0.0672768	2.52844	5.24417	-1.0065	0.821755	-0.207687	0.169616
98	20.3321	12.0704	32.4025	32.2661	12.57	19.6962	37.1422	0.376382	0.0672691	2.43228	5.04473	-1.05852	0.852553	-0.208467	0.167914
99	20.1711	12.0592	32.2303	31.4771	12.644	18.8332	37.4712	0.375256	0.067244	2.33675	4.84659	-1.1119	0.882503	-0.209188	0.166068
100	19.9749	11.8754	31.8503	31.2134	11.8093	19.4041	38.0281	0.373949	0.0672023	2.43691	5.05434	-1.08375	0.847857	-0.209842	0.164107
101	19.9872	11.95	31.9372	31.4841	11.6428	19.8414	38.0306	0.372456	0.0671451	2.48515	5.15438	-1.0608	0.816714	-0.210428	0.162028
102	20.0601	12.1042	32.1643	31.9593	12.254	19.7052	37.8559	0.370788	0.0670737	2.45056	5.08265	-1.07054	0.811212	-0.210947	0.15984
103	20.1977	11.8103	32.0081	32.5042	12.0682	20.4361	38.1249	0.368962	0.0669885	2.55463	5.2985	-1.03528	0.77179	-0.211402	0.15756
104	20.58	11.9035	32.4836	33.0541	12.3083	20.7459	37.6491	0.367005	0.0668898	2.5563	5.30196	-1.02101	0.748184	-0.211792	0.155213
105	20.4895	11.9232	32.4127	32.9888	11.6676	21.3212	37.7915	0.364957	0.0667784	2.63437	5.46388	-0.996101	0.717932	-0.21212	0.152837
106	20.6257	11.5684	32.1941	32.3551	11.3161	21.039	38.0851	0.362863	0.066655	2.61624	5.42628	-1.01183	0.716601	-0.212386	0.150477
107	20.5641	11.7162	32.2803	31.5976	11.9589	19.6387	38.0181	0.361614	0.0665202	2.43327	5.04678	-1.08298	0.75912	-0.212591	0.149023
108	19.654	11.8447	31.4987	30.6632	12.045	18.6182	38.9906	0.361847	0.0663748	2.36366	4.9024	-1.14396	0.801887	-0.212737	0.14911
109	19.4179	11.8724	31.2904	30.1762	12.1922	17.984	39.2615	0.362695	0.0662197	2.29911	4.76852	-1.18341	0.833356	-0.212824	0.149871
110	19.8725	11.9313	31.8038	30.456	11.4522	19.0038	38.6354	0.363463	0.0660554	2.38918	4.95534	-1.12377	0.794922	-0.212867	0.150595
111	19.8364	11.7626	31.599	30.7192	11.1747	19.5446	38.8953	0.364145	0.0658817	2.47318	5.12956	-1.09074	0.775206	-0.212868	0.151277
112	19.4723	11.9759	31.4482	30.788	11.8552	18.9327	39.0719	0.364724	0.0656993	2.40825	4.9949	-1.12428	0.802502	-0.212815	0.15191
113	19.9471	12.1852	32.1323	30.9298	12.0788	18.8511	38.2092	0.365202	0.0655083	2.34679	4.86742	-1.12904	0.809482	-0.212707	0.152495
114	20.0701	11.999	32.0691	30.789	12.4305	18.3585	38.2564	0.365566	0.0653093	2.28998	4.74958	-1.15778	0.833518	-0.212546	0.15302
115	19.5419	12.0631	31.605	30.4266	11.8521	18.5745	38.7828	0.365828	0.0651023	2.35132	4.87681	-1.14324	0.826413	-0.212334	0.153493
116	19.4443	12.0091	31.4534	29.9961	11.6398	18.3562	38.9225	0.365986	0.064888	2.33547	4.84394	-1.15628	0.839236	-0.212072	0.153914
117	19.6439	11.8941	31.5381	29.59	11.9178	17.6721	38.7649	0.366031	0.0646669	2.24195	4.64997	-1.19827	0.872962	-0.21176	0.154271
118	19.3094	11.9052	31.2146	29.442	12.0156	17.4263	39.0996	0.365965	0.0644394	2.23423	4.63397	-1.21358	0.88734	-0.2114	0.154565
119	19.3748	12.1525	31.5272	29.3919	12.0226	17.3693	38.6372	0.365806	0.0642048	2.20523	4.5738	-1.2162	0.892243	-0.211001	0.154805
120	19.2064	12.0978	31.3042	29.8924	11.9241	17.9683	38.8403	0.365566	0.0639633	2.29752	4.76522	-1.1723	0.862891	-0.210574	0.154992
121	19.8014	12.3791	32.1804	30.31	12.8432	17.4668	37.6854	0.36522	0.0637149	2.17112	4.50307	-1.20288	0.888062	-0.210104	0.155115
122	19.8986	12.4266	32.3253	30.429	13.0427	17.3863	37.4251	0.364766	0.0634599	2.15146	4.46228	-1.2055	0.892518	-0.209591	0.155175
123	19.7706	12.7179	32.4885	30.0756	13.3903	16.6854	37.1378	0.364205	0.0631987	2.05446	4.2611	-1.25734	0.933412	-0.209035	0.15517
124	19.2618	13.0669	32.3287	28.9427	14.0513	14.8913	37.2187	0.363543	0.0629317	1.84219	3.82083	-1.40062	1.04229	-0.208436	0.155107
125	18.7343	13.0047	31.739	28.1131	13.9791	14.134	37.7903	0.362791	0.062658	1.78129	3.69454	-1.47054	1.09683	-0.2078	0.15499
126	19.3522	12.9576	32.3098	28.7927	14.8559	13.9368	37.038	0.361953	0.0623775	1.72582	3.57947	-1.48699	1.11135	-0.207138	0.154815
127	20.2943	13.3822	33.6765	29.6226	14.9668	14.6558	35.3952	0.361029	0.0620903	1.74206	3.61317	-1.4095	1.05532	-0.206452	0.154577
128	19.6435	13.0545	32.6981	29.6062	14.2166	15.3897	36.3173	0.360004	0.0617971	1.88257	3.9046	-1.33702	1.00262	-0.205728	0.154276
129	19.8655	13.1668	33.0323	30.0844	13.9976	16.0869	35.8155	0.35888	0.061498	1.94795	4.0402	-1.27628	0.95837	-0.204966	0.153914
130	19.6554	13.5587	33.2141	31.0415	13.6377	17.4038	35.4843	0.357663	0.0611918	2.09607	4.3474	-1.17316	0.881934	-0.204173	0.15349
131	20.4577	13.1554	33.6131	32.2525	14.3524	17.9001	34.9244	0.356375	0.0608785	2.13134	4.42056	-1.13916	0.85706	-0.203368	0.153008
132	20.7734	12.4105	33.1839	34.109	14.0076	20.1015	35.2365	0.355009	0.0605585	2.42281	5.02509	-1.00802	0.758874	-0.202534	0.152475
133	21.3553	12.874	34.2293	35.8785	14.5469	21.3316	34.0068	0.35355	0.0602326	2.49281	5.17027	-0.946358	0.712728	-0.201668	0.151882
134	21.7312	12.5072	34.2384	36.8558	13.7165	23.1393	33.8485	0.352009	0.0598991	2.70321	5.60667	-0.868185	0.653914	-0.200782	0.151228
135	21.5858	12.7999	34.3857	36.5211	12.3653	24.1558	33.5528	0.350398	0.0595579	2.81001	5.82818	-0.828298	0.623706	-0.199885	0.150513
136	21.6595	12.7467	34.4062	36.5709	14.2032	22.3676	33.3774	0.348697	0.0592099	2.60047	5.39358	-0.889796	0.669677	-0.198958	0.149739
137	22.0322	12.322	34.3542	37.3507	13.9102	23.4405	33.2718	0.346932	0.0588545	2.72937	5.66092	-0.844807	0.635263	-0.198024	0.148907
138	22.0328	12.7478	34.7807	37.7502	14.4321	23.3181	32.705	0.3451	0.0584905	2.68171	5.56206	-0.845614	0.635175	-0.197072	0.148028
139	22.0462	12.8421	34.8883	37.6823	12.8192	24.8631	32.4469	0.343201	0.0581189	2.85114	5.91348	-0.789243	0.591942	-0.196112	0.147089
140	21.774	13.7468	35.5208	37.4572	14.5983	22.859	31.7145	0.341258	0.0577391	2.57487	5.34048	-0.853714	0.639263	-0.195138	0.14612
141	21.5167	12.336	33.8527	37.606	14.027	23.579	33.1106	0.339716	0.05735	2.78588	5.77812	-0.823742	0.617412	-0.194175	0.145541
142	22.3703	12.7936	35.1638	38.5036	13.2433	25.2603	31.7285	0.338956	0.0569542	2.87347	5.95978	-0.765221	0.576656	-0.193293	0.145663
143	22.2385	12.6505	34.889	39.1901	13.352	25.8382	31.9098	0.338865	0.0565478	2.96241	6.14426	-0.746747	0.565185	-0.192879	0.145986
144	22.5934	12.0518	34.6452	40.636	11.8626	28.7735	32.0598	0.3389	0.0561333	3.32214	6.89038	-0.668768	0.509054	-0.192428	0.146472
145	23.5722	12.3537	35.9258	42.6737	13.9711	28.7027	30.8367	0.338991	0.0557079	3.19577	6.62826	-0.668692	0.512354	-0.191932	0.147059
146	23.5485	12.9043	36.4528	42.867	13.0371	29.8299	30.3046	0.339088	0.055274	3.27324	6.78895	-0.641605	0.495153	-0.191387	0.147701
147	23.2466	12.3757	35.6223	41.8484	13.8604	27.988	30.9167	0.339174	0.0548285	3.14268	6.51815	-0.681792	0.530181	-0.190802	0.148371
148	22.5336	12.6582	35.1918	41.0603	13.8086	27.2517	31.191	0.339205	0.054374	3.09748	6.42441	-0.697845	0.546897	-0.19017	0.149034
149	23.0998	12.5556	35.6553	40.6403	11.2589	29.3814	30.6753	0.339161	0.0539084	3.29602	6.83619	-0.645125	0.509557	-0.189488	0.149673
150	22.6097	12.4633	35.073	40.0985	13.4543	26.6442	31.0646	0.339027	0.0534323	3.03841	6.3019	-0.708905	0.564384	-0.188758	0.15027
151	22.5481	12.0915	34.6396	40.0013	12.6508	27.3505	31.324	0.338794	0.0529475	3.15841	6.55078	-0.687384	0.551441	-0.187984	0.15081
152	22.7674	13.0356	35.803	39.5646	13.3426	26.222	30.1771	0.338441	0.0524519	2.93034	6.07775	-0.713885	0.577037	-0.187162	0.151279
153	22.4693	12.5565	35.0258	39.6802	13.3014	26.3788	30.7012	0.337969	0.0519454	3.0128	6.24878	-0.706226	0.575003	-0.186291	0.151678
154	22.173	12.7798	34.9528	39.7148	12.3592	27.3556	30.6119	0.337375	0.0514285	3.13057	6.49305	-0.67776	0.555737	-0.185373	0.152003
155	22.5445	12.8288	35.3733	40.0315	14.2353	25.7963	30.092	0.336648	0.0509033	2.91742	6.05095	-0.715261	0.590496	-0.184411	0.152236
156	22.4656	13.202	35.6676	40.2251	13.7464	26.4787	29.6811	0.335803	0.0503697	2.96941	6.15878	-0.692828	0.575648	-0.18341	0.152394
157	22.27	13.3489	35.6189	40.4088	14.1943	26.2145	29.5518	0.334822	0.0498286	2.94387	6.10581	-0.69568	0.581602	-0.182364	0.152458
158	23.0969	13.1472	36.2442	40.906	12.1776	28.7283	28.871	0.333706	0.0493026	3.16972	6.57424	-0.632147	0.53151	-0.181275	0.152431
159	23.4144	12.6243	36.0387	41.8352	13.7122	28.123	28.8523	0.332465	0.0487863	3.12124	6.47368	-0.64074	0.541797	-0.180144	0.15232
160	22.8235	12.8624	35.6859	41.6201	13.8356	27.7844	28.9479	0.331085	0.0482739	3.11436	6.45942	-0.644144	0.547476	-0.178972	0.152113
161	23.1587	12.7862	35.9449	41.319	13.6403	27.6788	28.5455	0.329571	0.0477626	3.08022	6.38861	-0.642223	0.548475	-0.17776	0.151811
162	22.2295	13.2613	35.4908	40.622	14.0825	26.5395	28.7074	0.327938	0.0472492	2.99081	6.20318	-0.665351	0.570837	-0.176509	0.151429
163	22.6197	13.1816	35.8013	40.0463	13.1236	26.9227	28.2514	0.326175	0.0467352	3.00787	6.23854	-0.650981	0.560823	-0.175219	0.150956
164	22.7131	13.1245	35.8376	39.3741	14.0256	25.3486	28.0075	0.324284	0.0462189	2.8291	5.86777	-0.686958	0.594135	-0.173895	0.150389
165	22.0282	12.9253	34.9535	38.7891	13.771	25.0181	28.4961	0.322269	0.0457005	2.8638	5.93975	-0.689688	0.598517	-0.172538	0.149731
166	21.9566	13.2565	35.2131	38.1972	14.2436	23.9537	28.0573	0.320137	0.0451796	2.72199	5.6456	-0.714995	0.622457	-0.171147	0.14899
167	22.4028	13.3731	35.7759	37.4101	14.3086	23.1015	27.3843	0.317892	0.0446559	2.58321	5.35778	-0.734744	0.641456	-0.169722	0.14817
168	21.9127	12.9209	34.8336	36.9679	12.8501	24.1178	27.8904	0.315531	0.0441282	2.77229	5.74995	-0.698484	0.611305	-0.168264	0.147268
169	21.3474	13.129	34.4764	37.0265	14.1005	22.926	27.9214	0.313056	0.043601	2.66014	5.51733	-0.728962	0.639422	-0.166774	0.146282
170	21.4462	13.0902	34.5364	37.5446	14.4658	23.0788	27.6186	0.31047	0.0430701	2.67295	5.54391	-0.716637	0.62973	-0.165253	0.145216
171	21.9977	13.5811	35.5788	38.3595	14.951	23.4085	26.5716	0.307777	0.0425373	2.63299	5.46102	-0.699331	0.615472	-0.163703	0.144073
172	22.4133	13.2261	35.6394	39.8361	14.7777	25.0584	26.2581	0.30498	0.0420013	2.81392	5.83629	-0.648749	0.571624	-0.162125	0.142855
173	23.0293	13.1825	36.2118	41.0776	13.6809	27.3967	25.5952	0.302083	0.0414652	3.02511	6.27431	-0.586955	0.517638	-0.160519	0.141564
174	23.312	13.4095	36.7216	42.251	15.126	27.1251	24.9744	0.29909	0.0409283	2.95479	6.12846	-0.586197	0.517274	-0.158886	0.140204
175	23.2413	13.6093	36.8506	43.1659	15.5258	27.6401	24.6274	0.296004	0.0403921	3.00006	6.22234	-0.569554	0.502712	-0.157228	0.138776
176	23.6019	13.9871	37.5889	43.0899	15.9972	27.0926	23.892	0.292829	0.0398544	2.88526	5.98426	-0.574807	0.50732	-0.155545	0.137283
177	23.6766	13.8953	37.5719	42.117	14.9731	27.1439	23.6348	0.289568	0.0393172	2.8909	5.99594	-0.567249	0.500474	-0.153839	0.135729
178	22.5125	13.7808	36.2932	41.1102	15.4325	25.6777	24.2006	0.286226	0.0387797	2.82709	5.86361	-0.59491	0.524511	-0.152111	0.134115
179	22.4726	13.9701	36.4427	40.3392	16.2613	24.0779	23.828	0.282805	0.0382428	2.64412	5.4841	-0.624474	0.550057	-0.150362	0.132444
180	22.4334	13.5999	36.0334	39.3838	15.3046	24.0792	23.815	0.27931	0.0377079	2.67504	5.54823	-0.617113	0.542882	-0.148592	0.130718
181	22.2725	13.6094	35.8819	38.8277	15.427	23.4007	23.6253	0.275744	0.0371772	2.61087	5.41514	-0.627761	0.551363	-0.146803	0.128941
182	22.6928	13.9055	36.5983	38.8955	14.8839	24.0116	22.8684	0.27211	0.0366492	2.62398	5.44233	-0.605497	0.530848	-0.144996	0.127114
183	22.2012	14.1221	36.3233	38.9733	15.163	23.8103	22.7518	0.268413	0.0361237	2.62089	5.43592	-0.602812	0.52728	-0.143172	0.125241
184	21.8264	14.1038	35.9302	39.1634	16.2717	22.8917	22.7042	0.264655	0.0356016	2.5485	5.28578	-0.617568	0.538886	-0.141332	0.123323
185	22.0941	14.2697	36.3638	39.4094	16.3479	23.0614	22.1448	0.260845	0.035084	2.5374	5.26275	-0.604804	0.526276	-0.139477	0.121368
186	22.924	14.8062	37.7303	39.74	16.6157	23.1244	21.0674	0.256989	0.0345715	2.45242	5.08651	-0.595172	0.516347	-0.137608	0.119381
187	23.1912	14.6435	37.8347	40.8524	16.5679	24.2845	20.715	0.253086	0.0340632	2.57156	5.33362	-0.559993	0.484252	-0.135726	0.11736
188	22.8045	14.9128	37.7173	42.328	18.2931	24.035	20.498	0.249138	0.0335608	2.55461	5.29845	-0.558658	0.48127	-0.133832	0.115306
189	23.4846	15.8169	39.3015	43.8334	20.6634	23.17	19.3817	0.245149	0.0330646	2.35743	4.88949	-0.570288	0.489466	-0.131927	0.113222
190	23.686	16.4097	40.0957	44.488	21.2792	23.2087	18.7171	0.241129	0.0325748	2.3158	4.80314	-0.561208	0.479581	-0.130014	0.111115
191	23.8084	17.0977	40.9061	44.2136	22.7906	21.423	18.0829	0.237085	0.0320912	2.09669	4.34869	-0.598342	0.50908	-0.128093	0.108992
192	24.0482	17.3772	41.4254	44.6128	23.4386	21.1742	17.5798	0.233015	0.031615	2.0455	4.24252	-0.596525	0.505237	-0.126165	0.10685
193	23.491	17.0089	40.4998	44.5905	22.6572	21.9333	17.7059	0.228918	0.0311478	2.1665	4.49348	-0.566392	0.477293	-0.12423	0.104688
194	23.507	16.5834	40.0904	44.9689	22.6416	22.3274	17.6078	0.224804	0.0306875	2.22746	4.61991	-0.548177	0.459568	-0.122289	0.102515
195	24.3861	16.8558	41.242	45.8214	22.7135	23.108	16.8593	0.220684	0.030235	2.24281	4.65176	-0.5208	0.434236	-0.120344	0.100341
196	25.2763	16.8574	42.1337	46.4864	22.1952	24.2912	16.2527	0.216756	0.0297909	2.31023	4.79159	-0.490285	0.405895	-0.1186	0.0981553
197	24.3476	16.3554	40.703	47.1076	21.0538	26.0539	16.6334	0.213257	0.0293585	2.56018	5.31001	-0.450304	0.368379	-0.117293	0.095964
198	24.1484	16.315	40.4634	47.7509	22.2375	25.5133	16.5634	0.209881	0.0289504	2.52211	5.23105	-0.455112	0.367607	-0.116104	0.0937767
199	24.68	16.5989	41.279	48.615	22.6105	26.0045	16.0734	0.206513	0.0285743	2.51993	5.22652	-0.442022	0.352328	-0.11492	0.0915929
200	25.3084	16.8373	42.1456	48.5997	22.4769	26.1227	15.5755	0.203136	0.0282214	2.47926	5.14218	-0.435539	0.34235	-0.113728	0.0894077
201	25.103	16.9391	42.0421	48.6966	22.8876	25.8089	15.4492	0.19976	0.0279009	2.45582	5.09356	-0.436656	0.338566	-0.112529	0.0872308
202	24.795	17.1085	41.9035	49.3581	22.4159	26.9422	15.3345	0.196581	0.0276417	2.57198	5.33447	-0.413368	0.31656	-0.111323	0.0852579
203	24.9797	17.3051	42.2848	50.4253	23.9718	26.4535	15.0331	0.194501	0.0274433	2.50185	5.18903	-0.416783	0.319299	-0.110116	0.0843855
204	25.566	17.4925	43.0585	51.8239	23.8869	27.937	14.6012	0.194129	0.0272603	2.59534	5.38292	-0.389871	0.305011	-0.108919	0.0852101
205	26.0019	17.6652	43.667	53.1696	25.1498	28.0198	14.2401	0.193706	0.0270899	2.56667	5.32347	-0.384483	0.306921	-0.107714	0.0859925
206	26.2772	18.2847	44.5619	54.547	25.5139	29.0331	13.795	0.193231	0.0269276	2.60591	5.40486	-0.367209	0.298971	-0.106501	0.0867307
207	26.7998	17.9543	44.7542	55.4488	24.9188	30.53	13.578	0.192702	0.0267726	2.72867	5.65947	-0.344867	0.286401	-0.105279	0.0874226
208	26.8972	17.9438	44.841	56.3591	26.1281	30.231	13.3941	0.192115	0.0266229	2.69641	5.59256	-0.34447	0.2915	-0.104049	0.0880664
209	26.766	18.6117	45.3777	57.2263	25.6206	31.6057	13.0779	0.191473	0.0264774	2.78612	5.77863	-0.325416	0.280662	-0.102813	0.0886598
210	26.9432	18.7937	45.7369	57.8444	27.5221	30.3223	12.8216	0.190784	0.0263347	2.65189	5.50021	-0.335058	0.294198	-0.101583	0.089201
211	27.8597	18.6352	46.4949	58.1537	26.6846	31.4691	12.4583	0.190035	0.0261931	2.70877	5.61818	-0.319324	0.285342	-0.100348	0.0896879
212	26.8922	18.3499	45.2421	58.0981	24.2076	33.8905	12.6434	0.18922	0.0260532	2.99622	6.21438	-0.292501	0.266017	-0.099102	0.0901184
213	26.8519	18.1349	44.9868	57.6596	25.0384	32.6212	12.5549	0.188337	0.0259141	2.90021	6.01525	-0.30014	0.27754	-0.0978468	0.0904905
214	27.0542	18.4346	46.0871	57.1519	22.4819	34.67	12.1039	0.187384	0.0257744	3.01054	6.24408	-0.27858	0.261906	-0.0965816	0.0908023
215	26.5241	18.1567	49.2718	55.9166	20.3846	35.532	11.1656	0.186358	0.0256327	2.88381	5.98124	-0.268785	0.256734	-0.0953064	0.0910516
216	27.3526	22.7438	50.0964	55.9553	15.7221	40.2332	10.8338	0.185259	0.0254902	3.21251	6.66298	-0.233704	0.22679	-0.0940221	0.0912365
217	26.6172	21.4744	48.0916	56.2193	16.9914	39.2279	11.1365	0.184094	0.0253453	3.26596	6.77384	-0.236464	0.232923	-0.0927391	0.091355
218	26.1395	18.1684	44.308	55.848	14.7606	41.0874	11.9169	0.182855	0.0251979	3.70994	7.69469	-0.222582	0.22247	-0.0914496	0.091405
219	26.6664	20.5144	47.1808	54.8997	13.121	41.7787	11.0297	0.181534	0.0250474	3.54248	7.34736	-0.215784	0.218749	-0.090149	0.0913853
220	26.9416	21.8963	48.8379	54.189	13.5908	40.5981	10.4995	0.180134	0.0248942	3.32551	6.89736	-0.218907	0.224957	-0.0888375	0.0912968
221	26.4343	21.137	47.7161	54.0946	9.7633	44.3313	10.5864	0.178657	0.0247408	3.71623	7.70773	-0.197444	0.205629	-0.0875159	0.0911412
222	25.31	16.8734	47.5961	53.3344	12.4954	40.839	10.4524	0.177105	0.024587	3.43219	7.11862	-0.211043	0.222637	-0.0861848	0.09092
223	25.6765	17.1177	50.6527	54.2576	11.6086	42.6489	9.66827	0.175479	0.0244372	3.36795	6.98539	-0.198937	0.212514	-0.0848446	0.0906347
224	26.7734	17.8489	51.9199	55.0596	12.8308	42.2288	9.28245	0.173782	0.0242969	3.25341	6.74782	-0.197722	0.213803	-0.0834959	0.0902863
225	26.7936	17.8624	51.9248	55.8617	12.4451	43.4166	9.13111	0.17202	0.024164	3.34458	6.93691	-0.189203	0.207015	-0.0821432	0.089877
226	26.8172	17.8781	53.2415	55.7378	8.11593	47.6218	8.75914	0.1702	0.0240332	3.57757	7.42016	-0.169718	0.187811	-0.0807919	0.0894083
227	25.699	17.1327	50.5723	55.747	11.7821	43.9649	9.06697	0.168316	0.0239004	3.47708	7.21173	-0.180729	0.202235	-0.0794336	0.0888821
228	27.0915	18.061	52.0355	55.678	10.7813	44.8967	8.66058	0.166368	0.0237642	3.45128	7.15822	-0.173897	0.196684	-0.0780685	0.0882996
229	26.1202	17.4135	48.5461	55.6103	11.2663	44.344	9.12209	0.16436	0.0236229	3.65501	7.58077	-0.172959	0.197689	-0.0766973	0.0876627
230	27.7003	18.4669	51.516	56.0683	10.9959	45.0724	8.44357	0.162293	0.0234769	3.50073	7.26079	-0.16712	0.19297	-0.0753206	0.0869728
231	26.4572	17.6381	50.6475	55.3357	9.13962	46.196	8.42654	0.16017	0.02333	3.64887	7.56804	-0.160071	0.186679	-0.073939	0.0862314
232	25.7861	21.1143	47.6641	53.7474	11.0818	42.6656	8.78874	0.157993	0.0231794	3.57985	7.42488	-0.17017	0.200414	-0.0725529	0.0854403
233	25.9819	20.5048	46.4867	52.3613	9.1767	43.1846	8.83596	0.155764	0.0230147	3.71624	7.70776	-0.164811	0.195926	-0.0711632	0.0846008
234	25.0475	17.1185	46.49	49.7023	10.1596	39.5428	8.66246	0.153485	0.022835	3.4024	7.05684	-0.176642	0.211971	-0.0697702	0.0837147
235	25.1163	19.7397	45.6241	48.0209	6.65312	41.3678	8.65042	0.151159	0.0226404	3.62781	7.52436	-0.165429	0.20027	-0.0683758	0.0827835
236	24.8356	19.1441	43.9797	48.9994	8.10524	40.8942	8.79234	0.148795	0.0224316	3.71964	7.71482	-0.163807	0.20006	-0.066986	0.0818088
237	25.2367	20.9441	46.1808	49.7305	9.14845	40.5821	8.20582	0.146388	0.0222092	3.51753	7.29562	-0.161635	0.199082	-0.0655956	0.080792
238	25.3151	17.7363	48.2076	49.5955	8.06993	41.5255	7.69007	0.143939	0.0219735	3.44575	7.14675	-0.154649	0.192051	-0.0642039	0.0797349
239	25.1234	16.7489	48.2278	48.777	8.88691	39.8901	7.51727	0.141451	0.0217246	3.30824	6.86153	-0.157514	0.19722	-0.0628115	0.078639
240	25.0086	19.6222	46.0087	48.3771	6.33645	42.0407	7.70804	0.138925	0.0214627	3.65998	7.59107	-0.146308	0.184608	-0.0614191	0.0775058
241	24.8597	20.8723	45.7321	48.5172	7.88663	40.6306	7.57662	0.136364	0.0211885	3.55423	7.37175	-0.147816	0.187996	-0.0600271	0.0763369
242	24.6431	17.5104	45.9038	49.1755	8.495	40.6805	7.37308	0.13377	0.0209022	3.54482	7.35222	-0.144166	0.184723	-0.0586362	0.0751339
243	24.769	19.8013	45.8353	49.2406	8.71297	40.5276	7.209	0.131146	0.0206046	3.53678	7.33555	-0.141251	0.182341	-0.0572471	0.0738992
244	25.3724	18.9021	44.2745	49.482	7.45552	42.0264	7.28388	0.128494	0.0202959	3.80034	7.8822	-0.133027	0.172959	-0.0558603	0.0726338
245	25.6141	19.1874	44.8015	50.1187	5.90489	44.2138	7.02136	0.125815	0.0199767	3.94709	8.18656	-0.123308	0.161464	-0.0544764	0.0713389
246	25.1326	17.4925	45.9361	49.531	9.37415	40.1569	6.67313	0.123112	0.0196471	3.49975	7.25875	-0.132813	0.175176	-0.053096	0.0700162
247	24.2282	16.1521	45.7778	48.1334	10.2646	37.8688	6.52095	0.120387	0.0193077	3.30894	6.86299	-0.136571	0.181325	-0.0517197	0.0686671
248	24.9412	17.9925	44.7592	47.8893	10.9517	36.9376	6.49319	0.117645	0.0189591	3.30092	6.84637	-0.136319	0.182194	-0.0503518	0.0672933
249	25.0762	17.3846	45.7285	48.6047	11.7773	36.8274	6.18827	0.114887	0.0186015	3.22249	6.68369	-0.13304	0.178946	-0.0489909	0.0658964
250	23.4449	15.63	53.1864	51.8853	15.4666	36.4188	5.22429	0.112113	0.0182355	2.76711	5.7392	-0.130795	0.177046	-0.0476356	0.0644778
251	23.4116	17.31	47.5171	48.3286	14.1249	34.2037	5.72327	0.109326	0.0178618	2.91983	6.05596	-0.135483	0.184542	-0.0462864	0.0630393
252	23.9748	18.7319	42.7067	45.066	11.2481	33.8179	6.07521	0.106526	0.0174808	3.16727	6.56916	-0.132964	0.182178	-0.0449441	0.0615823
253	23.6207	17.2967	40.9174	44.8725	10.3725	34.5	6.15718	0.103718	0.0170927	3.37837	7.00699	-0.12642	0.174247	-0.0436091	0.0601084
254	23.7331	15.8662	39.5993	44.3342	8.48979	35.8444	6.16292	0.100901	0.0166983	3.62086	7.50994	-0.118094	0.16371	-0.0422822	0.0586192
255	23.7402	14.6093	38.3495	42.5845	7.69157	34.893	6.1671	0.0980802	0.0162979	3.63806	7.5456	-0.117518	0.163876	-0.0409638	0.0571163
256	23.0126	14.3508	37.3634	41.9533	8.59443	33.3589	6.12569	0.095256	0.015892	3.57122	7.40698	-0.118865	0.166669	-0.0396547	0.0556013
257	22.8148	14.2478	37.0626	42.2765	8.19989	34.0766	5.97302	0.0924312	0.015481	3.67821	7.62889	-0.112675	0.158844	-0.0383554	0.0540757
258	23.0053	13.9184	36.9238	42.0874	7.5153	34.5721	5.79435	0.0896077	0.0150655	3.74524	7.76792	-0.107208	0.151967	-0.0370666	0.0525411
259	22.9007	13.9515	36.8522	41.6502	6.00887	35.6414	5.60529	0.086788	0.0146462	3.86883	8.02425	-0.100584	0.143319	-0.0357889	0.0509991
260	22.8573	14.311	37.1683	42.0749	5.52158	36.5533	5.36266	0.083974	0.0142233	3.93437	8.16017	-0.0944392	0.135278	-0.0345228	0.0494512
261	23.1389	13.9238	37.0627	42.6258	6.05035	36.5755	5.18075	0.0811681	0.0137975	3.94818	8.18883	-0.0909703	0.130973	-0.0332691	0.0478991
262	23.3696	13.4732	36.8428	42.4269	6.22971	36.1972	5.01854	0.0783731	0.0133691	3.93036	8.15186	-0.0884787	0.128029	-0.0320289	0.0463442
263	23.636	14.057	37.693	42.6953	6.88498	35.8103	4.72013	0.0755919	0.0129388	3.80107	7.88371	-0.0860286	0.125084	-0.0308036	0.0447882
264	23.7233	14.4053	38.1286	43.6173	5.03504	38.5823	4.47946	0.0728257	0.012507	4.0497	8.39938	-0.0771982	0.112761	-0.029593	0.0432327
265	23.7334	14.5143	38.2477	44.6202	5.03191	39.5882	4.2869	0.0700761	0.0120742	4.14299	8.59287	-0.0718412	0.105457	-0.0283969	0.0416792
266	23.5964	15.0874	38.6837	45.4584	7.39137	38.0671	4.06085	0.0673451	0.0116408	3.93627	8.16412	-0.0715503	0.105495	-0.0272158	0.0401293
267	23.6777	15.5948	39.2724	45.169	7.32158	37.8474	3.8314	0.0646351	0.0112074	3.85811	8.00201	-0.0688488	0.101982	-0.0260506	0.0385845
268	24.2087	15.5123	39.721	44.0849	6.9704	37.1145	3.61808	0.0619481	0.0107745	3.73856	7.75406	-0.0671458	0.0998898	-0.0249016	0.0370465
269	23.735	15.1603	38.8953	43.3654	5.41605	37.9493	3.52689	0.0592865	0.0103426	3.90327	8.09567	-0.0626365	0.093592	-0.0237696	0.0355168
270	22.9931	13.7951	36.7882	42.1737	5.06502	37.1087	3.56003	0.0566523	0.00991232	4.03995	8.37916	-0.0610602	0.091634	-0.0226553	0.033997
271	22.3627	11.7889	34.1516	40.5304	5.06858	35.4618	3.6432	0.0540478	0.00948407	4.15339	8.61445	-0.060786	0.0916041	-0.0215591	0.0324887
272	22.6555	11.055	33.7105	40.1247	5.21939	34.9053	3.50685	0.0514752	0.0090584	4.14177	8.59035	-0.0586754	0.088789	-0.0204818	0.0309934
273	22.7926	10.2893	33.082	39.8738	4.22964	35.6442	3.38877	0.0489367	0.00863581	4.31529	8.95023	-0.054589	0.0829377	-0.0194239	0.0295127
274	21.7214	10.3355	32.057	38.7788	2.8059	35.9729	3.31051	0.0464344	0.00821677	4.48861	9.30971	-0.0511502	0.0780367	-0.0183862	0.0280482
275	21.7596	10.3601	32.1197	38.8409	5.314	33.5269	3.12155	0.0439706	0.00780177	4.17541	8.66013	-0.0517967	0.0793305	-0.0173691	0.0266015
276	22.03	9.80111	31.8311	37.8064	5.31342	32.493	2.96848	0.0415474	0.00739132	4.08303	8.46851	-0.0503825	0.0774663	-0.0163733	0.0251741
277	21.5921	9.81288	31.405	36.0862	4.7326	31.3536	2.83347	0.0391671	0.00698594	3.99598	8.28797	-0.049108	0.0757941	-0.0153995	0.0237676
278	21.5067	10.6283	32.135	35.8256	4.1136	31.712	2.59457	0.0368318	0.00658617	3.95025	8.19311	-0.045655	0.0707258	-0.0144483	0.0223836
279	21.574	9.80277	31.3767	35.9522	3.30204	32.6502	2.48712	0.0345439	0.00619254	4.16223	8.63277	-0.0414152	0.0644026	-0.0135203	0.0210236
280	21.0224	10.9626	31.985	35.4875	4.86147	30.626	2.2816	0.032306	0.00580551	3.83574	7.95562	-0.0411861	0.0642751	-0.0126167	0.0196893
281	21.1496	12.9925	34.1421	35.2163	5.31816	29.8981	1.98636	0.0301199	0.00542559	3.50449	7.26857	-0.0392533	0.061474	-0.0117377	0.0183821
282	21.2875	13.9777	35.2652	34.9605	5.49594	29.4645	1.7813	0.0279874	0.00505329	3.34202	6.9316	-0.0369297	0.0580363	-0.0108836	0.0171038
283	21.2786	13.7372	35.0159	33.867	4.3729	29.4941	1.65709	0.0259109	0.00468914	3.3705	6.99067	-0.034162	0.0538674	-0.0100551	0.0158558
284	20.5138	13.829	34.3427	33.1719	2.78415	30.3878	1.55486	0.0238924	0.00433364	3.53849	7.33909	-0.0304775	0.0482253	-0.00925271	0.0146397
285	19.7716	14.3505	34.1221	33.0986	5.6527	27.4459	1.43438	0.0219343	0.00398731	3.21744	6.6732	-0.0308914	0.0490388	-0.00847714	0.0134571
286	20.485	13.6665	34.1514	32.3976	4.9401	27.4575	1.30587	0.0200386	0.00365067	3.21689	6.67207	-0.0281394	0.0448172	-0.00772899	0.0123096
287	20.1368	12.3738	32.5106	31.461	4.62892	26.8321	1.24486	0.0182077	0.00332423	3.30116	6.84685	-0.0261416	0.0417683	-0.0070089	0.0111988
288	20.4089	12.8373	33.2461	32.9093	4.94016	27.9692	1.09737	0.0164437	0.00300852	3.36468	6.9786	-0.0226182	0.0362533	-0.0063175	0.0101262
289	20.728	13.4565	34.1845	34.2693	5.04993	29.2193	0.955465	0.0147487	0.00270405	3.41996	7.09326	-0.0193476	0.0311094	-0.00565541	0.00909333
290	21.0798	13.0104	34.0902	34.2081	5.97172	28.2364	0.852711	0.0131251	0.00241132	3.33232	6.91149	-0.0177866	0.0286876	-0.00502327	0.00810187
291	20.0756	7.60953	27.6851	31.7259	4.1258	27.6001	0.921437	0.011575	0.00213084	3.98799	8.27139	-0.0160127	0.0259057	-0.0044217	0.00715334
292	19.4792	6.13042	25.6096	29.1626	3.19874	25.9639	0.868014	0.0101007	0.00186312	4.05539	8.41119	-0.0148623	0.0241156	-0.00385134	0.00624934
293	19.0649	6.31227	25.3772	28.3467	0.907886	27.4388	0.753048	0.00870424	0.00160867	4.32118	8.96246	-0.0120831	0.0196657	-0.00331282	0.00539143
294	18.1932	5.23317	23.4263	24.8877	2.44497	22.4427	0.691129	0.00738793	0.00136802	3.83182	7.94748	-0.0124989	0.0204013	-0.00280675	0.00458118
295	16.6913	4.02841	20.7197	21.855	1.78913	20.0659	0.650921	0.00615395	0.00114168	3.89298	8.07433	-0.0116273	0.0190329	-0.00233378	0.00382017
296	15.8948	0.130294	16.0251	20.5242	0.957411	19.5668	0.682481	0.0050045	0.000930164	4.88426	10.1303	-0.00967662	0.0158849	-0.00189453	0.00310997
297	16.1068	0	16.1068	19.0601	0.635038	18.4251	0.533393	0.00394179	0.000733985	4.57644	9.49189	-0.00807964	0.0133005	-0.00148963	0.00245216
298	14.6435	0	14.6435	17.2059	-0.0240751	17.23	0.441341	0.00296802	0.00055366	4.70649	9.76161	-0.00649408	0.01072	-0.0011197	0.00184832
299	14.6136	0	14.6136	16.8949	0.942112	15.9528	0.310239	0.0020854	0.000389704	4.36658	9.05661	-0.00492257	0.00814798	-0.000785393	0.0013
300	14.7421	0	14.7421	16.6073	0.890837	15.7165	0.190756	0.00129614	0.000242633	4.26435	8.84459	-0.00309955	0.00514411	-0.000487337	0.000808799
301	14.1312	0	14.1312	15.1422	0.38687	14.7553	0.0923659	0.000602412	0.000112962	4.17666	8.66271	-0.00153255	0.00255012	-0.000226133	0.000376279

## Sheet: T1_NHP6
																								FM		C2-C3		C5-C6		T4-T5		T10-T11		L3-L4
																							Vertebrae Z location:	0		11		29.2		70.7		134.7		195.4
Normalized distance from FM (mm)	Perimeter of dura (mm)	Perimeter of spinal cord (mm)	Perimeter of SAS (mm)	Area of dura(mm2)	Area of spinal cord (mm2)	Area of SAS (mm2)	Reynolds number	Flow rate amplitude (ml/s)	Stroke volume (ml)	Hydraulic diameter (mm)	Womerseley number	Mean systolic velocity (cm/s)	Mean diastolic velocity (cm/s)	Flow rate at peak systole (ml/s)	Flow rate at peak diastole (ml/s)	Surface area of dura (cm2)	Surface area of spinal cord (cm2)	Surface area of SAS (cm2)	Volume of dura (ml)	Volume of spinal cord (ml)	Volume of SAS (ml)	Length of subarachnoid space (mm)	Pulse wave velocity (m/s)	Time (ms)	CSF flow rate (ml/s)	Time (ms)	CSF flow rate (ml/s)	Time (ms)	CSF flow rate (ml/s)	Time (ms)	CSF flow rate (ml/s)	Time (ms)	CSF flow rate (ml/s)	Time (ms)	CSF flow rate (ml/s)
0	35.0718	23.3812	93.3822	133.73	82.131	51.599	10.3034	0.235201	0.0374322	2.37514	4.46249	-0.363252	0.157849	-0.164056	0.0711451	62.491	37.3506	102.805	10.6972	4.17241	6.52477	299.603	1.0219	0	0.0679515	0	0.258656	0	0.211375	0	0.134375	0	-0.00805502	0	-0.0204153
1	36.3911	24.2607	74.9136	125.177	55.9636	69.2137	12.2399	0.226705	0.0363413	3.68579	6.92499	-0.231619	0.0996391	-0.158515	0.0681895									26	0.0622215	26	0.229046	27	0.232135	26	0.131375	26	-0.015325	26	-0.0273453
2	33.4069	24.2757	66.7061	104.239	46.8589	57.3798	14.1514	0.23244	0.037077	3.44331	6.4694	-0.284543	0.123127	-0.162258	0.070182									52	0.0351315	52	0.175966	54	0.101735	52	0.128905	52	0.016585	52	0.0440347
3	32.0592	25.8891	57.9482	84.2443	36.6908	47.5536	17.4488	0.250759	0.0394349	3.26731	6.13874	-0.376319	0.16568	-0.174186	0.0765728									78	-0.0745185	78	-0.157184	81	-0.0768554	78	0.0651149	78	0.037315	78	0.0755447
4	29.2091	21.6299	53.3976	71.1381	35.4549	35.6832	20.9061	0.280055	0.0432156	2.66898	5.01457	-0.555945	0.250214	-0.193228	0.0868263									104	-0.160058	104	-0.497124	108	-0.291035	104	0.0124249	104	0.025625	104	0.0707747
5	27.4918	19.2993	51.0189	62.2389	33.5437	28.6952	24.7956	0.318704	0.0482182	2.24898	4.22546	-0.764848	0.351941	-0.218307	0.100397									130	-0.159068	130	-0.479744	135	-0.386825	130	-0.101545	130	0.011535	130	0.0508847
6	27.6907	20.7991	48.4898	58.2228	31.2278	26.995	29.5562	0.365017	0.0542366	2.22686	4.1839	-0.919635	0.432323	-0.248292	0.116725									156	-0.129558	156	-0.392094	162	-0.315725	156	-0.162105	156	-0.018975	156	0.0371047
7	28.0344	20.12	48.1544	58.441	30.1763	28.2647	33.8337	0.417343	0.061069	2.34912	4.4136	-0.99773	0.478111	-0.282097	0.135246									182	-0.0947285	182	-0.297674	189	-0.251355	182	-0.166355	182	-0.015225	182	0.0116847
8	27.9469	19.6683	47.6153	58.5177	28.7734	29.7443	38.6251	0.474022	0.0686279	2.49872	4.69468	-1.07361	0.523683	-0.318633	0.15539									208	-0.0684085	208	-0.219504	216	-0.210215	208	-0.171075	208	-0.029565	208	-0.0205253
9	27.7362	19.7315	47.4677	58.909	30.066	28.843	43.3924	0.533338	0.0768261	2.43065	4.56678	-1.23656	0.611989	-0.356764	0.176575									234	-0.0435385	234	-0.151794	243	-0.184005	234	-0.150495	234	-0.058075	234	-0.0407453
10	27.8964	19.2766	47.173	57.9692	29.4073	28.5619	48.3801	0.593626	0.0853103	2.42185	4.55025	-1.38684	0.695444	-0.395386	0.19824									260	-0.0322685	260	-0.0958339	270	-0.107875	260	-0.151135	260	-0.039635	260	-0.0553353
11	27.1011	19.6047	46.7058	56.1189	29.0023	27.1165	53.5959	0.653191	0.0937931	2.32199	4.36264	-1.60078	0.811949	-0.433394	0.219798									286	-0.00244846	286	-0.0434039	297	-0.0878154	286	-0.114335	286	-0.021295	286	-0.0445353
12	26.5273	19.0805	45.6078	54.026	27.4767	26.5493	59.4654	0.71036	0.102015	2.32903	4.37586	-1.76856	0.90618	-0.469683	0.240677									312	0.0326615	312	0.0812561	324	0.0342246	312	-0.0917851	312	-0.042085	312	-0.0499853
13	26.6855	18.7962	45.4817	53.287	27.0704	26.2166	63.8402	0.763456	0.10973	2.30769	4.33578	-1.92741	0.997401	-0.503148	0.260308									338	0.0442515	338	0.129076	351	0.0632846	338	-0.0493451	338	-0.048755	338	-0.0351953
14	26.9391	19.1472	46.0863	52.4281	27.9306	24.4974	66.7417	0.810917	0.116711	2.12652	3.99538	-2.17447	1.13526	-0.532759	0.278158									364	0.0404715	364	0.0829461	378	0.0428546	364	-0.0141151	364	0.00146498	364	-0.0188453
15	26.5469	18.8466	45.3935	51.905	27.365	24.54	70.9551	0.851864	0.122828	2.1623	4.0626	-2.27498	1.19849	-0.557948	0.293915									390	0.0355815	390	0.0172161	405	-0.00432544	390	0.00437493	390	0.017865	390	0.00755468
16	26.0579	18.7748	44.8327	51.7987	27.7886	24.0101	74.5315	0.88642	0.128088	2.14235	4.02511	-2.41065	1.28106	-0.57882	0.3076									416	0.0255615	416	0.0264161	432	-0.00410544	416	0.0565049	416	0.035275	416	0.0237347
17	25.8207	18.7679	44.5886	51.4805	26.9841	24.4964	77.0926	0.914862	0.132525	2.19732	4.1284	-2.4318	1.30369	-0.595555	0.319307									442	0.0302715	442	0.0551861	459	0.0142346	442	0.0574349	442	0.00717498	442	0.0330847
18	26.1028	18.8514	44.9542	52.118	27.1984	24.9195	78.1134	0.937488	0.13618	2.21722	4.16579	-2.44299	1.32183	-0.608357	0.329131									468	0.0431115	468	0.0975361	486	0.118285	468	0.0554149	468	0.035475	468	0.0274847
19	26.2397	18.6365	44.8763	52.1841	28.238	23.946	79.4179	0.954629	0.139094	2.13447	4.01031	-2.57888	1.40826	-0.617463	0.337166									494	0.0473815	494	0.116546	513	0.171385	494	0.0723949	494	0.033605	494	0.0148447
20	26.0716	19.5229	45.5945	52.7706	29.2213	23.5493	78.9084	0.966656	0.141307	2.06681	3.88319	-2.64625	1.45876	-0.623149	0.343507									520	0.0557915	520	0.154266	540	0.224045	520	0.0734649	520	0.016865	520	0.00849468
21	26.9268	19.9342	46.861	53.4885	29.5546	23.934	77.0591	0.973875	0.142859	2.0429	3.83826	-2.61719	1.45666	-0.625617	0.348258									546	0.0667415	546	0.226736	567	0.265475	546	0.0902549	546	0.029125	546	-0.0107653
22	26.6882	19.6509	46.3391	53.4932	28.4546	25.0386	77.8877	0.976598	0.143795	2.16165	4.06138	-2.49679	1.40424	-0.625069	0.351529									572	0.0730115	572	0.272306	594	0.240665	572	0.102275	572	0.012435	572	-0.0360553
23	25.9182	19.1736	45.0918	53.839	29.387	24.452	79.6001	0.975205	0.144157	2.16925	4.07566	-2.54299	1.44532	-0.621808	0.353397									598	0.0648915	598	0.256246	621	0.244805	598	0.111175	598	0.014415	598	-0.0257153
24	26.3043	19.4067	45.711	53.9484	29.7296	24.2188	77.7898	0.969965	0.143984	2.11938	3.98197	-2.54352	1.46148	-0.616012	0.353953
25	26.5781	19.7247	46.3028	53.3698	29.4863	23.8835	75.795	0.961277	0.143318	2.06356	3.87708	-2.54607	1.4797	-0.607973	0.353303
26	26.9015	19.6528	46.5544	54.1358	29.8007	24.3351	74.1282	0.949455	0.142203	2.09216	3.93082	-2.47134	1.45263	-0.59789	0.351566
27	27.082	19.2284	46.3105	55.8048	28.6806	27.1242	73.064	0.934888	0.140679	2.34334	4.40274	-2.16074	1.28602	-0.586085	0.348803
28	27.0609	19.6372	46.6982	56.0078	29.4218	26.5859	70.8028	0.917909	0.138792	2.27759	4.27921	-2.15442	1.29813	-0.57279	0.345119
29	26.3261	19.4535	45.7796	55.1347	29.3278	25.8069	70.4013	0.898895	0.136587	2.25579	4.23826	-2.16489	1.3212	-0.558262	0.340632
30	26.9087	19.6123	46.521	54.3779	30.0067	24.3712	67.346	0.8782	0.134104	2.09549	3.93708	-2.22724	1.37629	-0.542788	0.335411
31	26.8025	19.5797	46.3822	54.158	28.9501	25.2079	65.5377	0.856223	0.131385	2.17485	4.08618	-2.0959	1.31114	-0.526667	0.329556
32	27.0835	18.9615	46.0449	55.5964	28.2646	27.3318	63.9622	0.833331	0.128477	2.37467	4.46161	-1.86639	1.18244	-0.510143	0.323188
33	27.1423	19.5963	46.7386	56.9063	29.7386	27.1677	60.9391	0.809817	0.125426	2.32508	4.36844	-1.81669	1.16466	-0.493455	0.316362
34	26.7542	19.8841	46.6383	56.0535	28.9425	27.111	59.0092	0.786013	0.122272	2.32503	4.36835	-1.75964	1.14123	-0.476816	0.309197
35	26.8382	19.2727	46.111	54.0492	28.4867	25.5626	57.6267	0.762156	0.119063	2.21766	4.16662	-1.80092	1.18049	-0.460383	0.301773
36	25.9306	18.9652	44.8959	51.5786	26.3554	25.2232	57.1077	0.738392	0.115849	2.2473	4.2223	-1.76105	1.16627	-0.444217	0.294175
37	25.3652	18.1578	43.523	48.8604	24.4045	24.4559	56.8259	0.714955	0.112685	2.24742	4.22253	-1.75233	1.17202	-0.428433	0.286522
38	24.6808	17.2177	41.8985	47.0827	23.7658	23.317	56.9073	0.691923	0.109622	2.22606	4.18239	-1.77153	1.19598	-0.41306	0.278863
39	24.6264	17.2173	41.8437	45.5598	22.3938	23.166	54.9268	0.669501	0.106719	2.21449	4.16066	-1.71887	1.17123	-0.398191	0.27131
40	23.6383	16.7997	40.438	44.6621	21.9642	22.6979	54.8009	0.647887	0.103983	2.24604	4.21994	-1.69256	1.1635	-0.383942	0.263946
41	23.5957	15.8637	39.4595	42.2498	19.2592	22.9906	54.1777	0.627195	0.101385	2.33033	4.37831	-1.6134	1.11883	-0.370387	0.256808
42	23.4038	15.7282	39.132	40.2051	19.509	20.6961	52.723	0.607378	0.0989281	2.1152	3.97411	-1.72778	1.20809	-0.357459	0.249918
43	22.7722	15.5434	38.3156	39.1787	19.4855	19.6932	51.9944	0.588436	0.0966105	2.05631	3.86347	-1.75307	1.23556	-0.34516	0.243276
44	22.3273	15.2077	37.535	38.4161	18.6111	19.805	51.2779	0.570304	0.094436	2.1106	3.96546	-1.68434	1.19647	-0.333454	0.23685
45	21.9957	15.3559	37.3517	36.5618	17.7677	18.7942	49.8044	0.552933	0.0924012	2.01323	3.78252	-1.71522	1.2274	-0.322295	0.230638
46	21.4037	14.8653	36.269	35.8271	16.9536	18.8736	49.6031	0.536346	0.0905098	2.08114	3.91012	-1.65257	1.19115	-0.311698	0.224647
47	21.3809	14.4053	35.7862	35.01	17.4404	17.5696	48.6478	0.520802	0.0887604	1.96389	3.68982	-1.71654	1.24762	-0.301598	0.219203
48	21.0626	14.7592	35.8218	34.2391	16.986	17.2531	47.0539	0.507484	0.0871553	1.9264	3.61939	-1.69277	1.24918	-0.292015	0.215469
49	20.5426	14.2176	34.7602	32.5513	16.1423	16.409	46.9768	0.494783	0.0856907	1.88828	3.54776	-1.72427	1.29154	-0.282901	0.211882
50	20.4467	14.2314	34.6781	32.0099	16.1534	15.8565	45.6469	0.48266	0.0843632	1.8294	3.43715	-1.73022	1.31473	-0.274251	0.208409
51	20.3746	13.659	34.0336	31.5078	15.1976	16.3102	45.1259	0.471102	0.0831677	1.91709	3.60189	-1.63121	1.25721	-0.266057	0.205045
52	20.5338	13.9282	34.462	31.9505	15.8589	16.0916	43.2604	0.460061	0.082091	1.86763	3.50897	-1.60608	1.25469	-0.258275	0.201787
53	20.5143	14.1694	34.6837	32.9537	16.1525	16.8012	41.7603	0.449572	0.0811263	1.93757	3.64037	-1.49366	1.18236	-0.250942	0.19863
54	20.3622	13.8167	34.1789	32.1917	15.9107	16.281	41.201	0.439546	0.0802569	1.90549	3.58011	-1.49858	1.20123	-0.243977	0.19557
55	20.0061	13.7264	33.7326	32.1622	15.5725	16.5898	40.6331	0.430046	0.0794725	1.96689	3.69546	-1.43312	1.16233	-0.237444	0.192602
56	20.5152	13.6873	34.2024	32.7125	14.8848	17.8276	39.026	0.42098	0.0787604	2.08488	3.91714	-1.29728	1.06435	-0.231256	0.189724
57	20.7527	13.1694	33.9221	31.8369	14.6564	17.1806	38.3626	0.412387	0.0781127	2.02589	3.8063	-1.31226	1.08803	-0.225457	0.18693
58	20.1309	13.7017	33.8326	31.3955	14.3682	17.0273	37.5324	0.40421	0.0775181	2.01317	3.78242	-1.29199	1.0819	-0.219993	0.184217
59	20.0027	13.1736	33.1763	31.9667	15.1521	16.8147	37.3966	0.396467	0.0769707	2.02735	3.80905	-1.27829	1.08012	-0.214887	0.18158
60	20.6272	13.4781	34.1053	31.6959	14.4816	17.2143	35.5714	0.389113	0.0764625	2.01881	3.79301	-1.22114	1.04056	-0.210097	0.179016
61	19.0902	13.0273	32.1175	30.5014	14.5966	15.9048	36.9697	0.382164	0.0759898	1.98168	3.72325	-1.29309	1.10998	-0.205645	0.176519
62	19.8937	13.5443	33.438	30.0002	14.6493	15.351	34.7788	0.375566	0.0755457	1.83648	3.45044	-1.31258	1.13412	-0.201479	0.174087
63	19.8805	13.0639	32.9443	30.4377	14.8954	15.5423	34.6305	0.369363	0.0751253	1.88727	3.54586	-1.27184	1.10499	-0.197648	0.171715
64	19.7459	13.5838	33.3297	29.8728	14.8293	15.0435	33.6116	0.363483	0.0747268	1.80583	3.39286	-1.29147	1.12716	-0.194085	0.169398
65	19.464	13.3351	32.7991	30.3866	14.0137	16.3729	33.5815	0.357939	0.0743458	1.99705	3.75212	-1.16543	1.02085	-0.190805	0.167133
66	20.2855	13.383	33.6685	30.72	14.7976	15.9224	32.1995	0.352732	0.0739762	1.89162	3.55405	-1.17972	1.03587	-0.187816	0.164916
67	20.364	13.5988	33.9628	31.4966	15.122	16.3746	31.4574	0.347825	0.0736201	1.9287	3.62371	-1.13031	0.993866	-0.185084	0.162742
68	19.6313	13.2296	32.861	31.2074	14.9104	16.297	32.0762	0.343213	0.0732702	1.98371	3.72707	-1.12061	0.985614	-0.182606	0.160607
69	20.0251	13.4496	33.4746	31.6057	14.7681	16.8376	31.1026	0.338888	0.0729269	2.012	3.78022	-1.07137	0.941464	-0.18038	0.158508
70	20.1126	13.1978	33.3104	30.5479	13.4049	17.143	30.9131	0.334846	0.0725863	2.05836	3.86732	-1.04128	0.91314	-0.178399	0.156448
71	19.5058	13.1697	32.6755	30.1248	14.5132	15.6116	31.2055	0.331084	0.0722456	1.91114	3.59071	-1.13155	0.989197	-0.176654	0.15443
72	19.484	12.7569	32.241	29.4672	13.8412	15.626	31.3545	0.327568	0.0719035	1.93862	3.64235	-1.12087	0.975601	-0.175134	0.152434
73	20.0011	12.7298	32.7309	30.2483	14.0862	16.1621	30.661	0.324324	0.0715595	1.97522	3.71112	-1.07598	0.931144	-0.173866	0.150458
74	19.6927	12.8173	32.5099	30.9532	13.8162	17.137	30.8044	0.321982	0.0712098	2.10844	3.9614	-1.01253	0.866761	-0.173482	0.1485
75	20.6469	13.2832	33.9301	31.9995	13.8422	18.1573	29.5378	0.320215	0.0708527	2.14046	4.02158	-0.956412	0.807417	-0.173629	0.146586
76	20.0582	13.0495	33.1077	31.9474	14.7672	17.1802	30.2921	0.318444	0.0704865	2.07566	3.89982	-1.01139	0.842251	-0.173752	0.144692
77	20.1357	13.278	33.4137	31.9484	14.2854	17.663	30.03	0.316692	0.0701096	2.11452	3.97282	-0.984275	0.8088	-0.17384	0.142851
78	20.6138	13.1746	33.7883	31.8179	14.8512	16.9668	29.7049	0.314981	0.0697202	2.00865	3.77392	-1.02486	0.831618	-0.173884	0.141097
79	19.871	13.1668	33.0378	30.7013	13.5232	17.1781	30.3773	0.313395	0.0693166	2.07981	3.90763	-1.01218	0.812205	-0.173874	0.139522
80	19.7884	13.0271	32.8155	31.4388	14.3101	17.1287	30.5698	0.312055	0.0688972	2.08791	3.92284	-1.01474	0.807237	-0.173798	0.138257
81	19.9892	12.5146	32.5038	32.0658	13.9666	18.0992	30.8369	0.311076	0.0684603	2.22728	4.18469	-0.959508	0.759375	-0.173648	0.137428
82	20.6105	12.9051	33.5155	33.1387	13.8641	19.2747	29.865	0.31042	0.0680039	2.30042	4.3221	-0.89976	0.710874	-0.173412	0.137008
83	20.6547	13.2316	33.8864	32.3196	14.3001	18.0195	29.4826	0.309974	0.0675265	2.1271	3.99647	-0.960574	0.759686	-0.173086	0.136888
84	20.0434	13.0319	33.0753	32.2958	13.4128	18.883	30.1301	0.309618	0.0670261	2.28363	4.29057	-0.914346	0.725335	-0.172654	0.136963
85	20.3776	12.7159	33.0934	32.1294	13.9221	18.2072	30.0182	0.309241	0.066501	2.2007	4.13476	-0.945269	0.753185	-0.172107	0.137134
86	19.9708	12.814	32.7849	31.0279	13.0403	17.9877	30.1827	0.308741	0.0659498	2.19463	4.12335	-0.953079	0.763322	-0.171437	0.137304
87	19.4865	12.5763	32.0628	30.4631	13.4996	16.9635	30.7198	0.308082	0.0653731	2.11628	3.97613	-1.00597	0.810216	-0.170644	0.137438
88	19.491	12.8403	32.3313	29.8647	13.4208	16.4439	30.3019	0.307241	0.0647718	2.03444	3.82237	-1.0322	0.836234	-0.169733	0.137508
89	19.7	12.427	32.127	30.4886	12.4094	18.0792	30.3102	0.306193	0.0641463	2.25099	4.22924	-0.933297	0.760576	-0.168707	0.137486
90	20.3535	12.6728	33.0263	31.9369	13.9066	18.0303	29.2865	0.304917	0.0634975	2.18379	4.10298	-0.929369	0.761767	-0.167568	0.137349
91	20.0116	12.6306	32.6422	32.254	13.1529	19.1011	29.41	0.303449	0.0628258	2.34071	4.39781	-0.870827	0.717971	-0.166321	0.137128
92	20.0282	12.5814	32.6096	31.1494	13.0158	18.1336	29.2001	0.301725	0.0621319	2.22433	4.17914	-0.90981	0.75422	-0.164969	0.136756
93	20.2215	12.1153	32.3368	30.7099	12.8427	17.8672	29.1884	0.299823	0.0614166	2.21013	4.15248	-0.915218	0.762849	-0.163524	0.136299
94	19.6362	12.9476	32.5839	30.1249	12.6973	17.4276	28.694	0.297675	0.0606809	2.13943	4.01964	-0.92947	0.778629	-0.161981	0.135693
95	19.7473	12.6508	32.398	30.9227	13.9828	16.9399	28.5669	0.295316	0.0599256	2.09146	3.92951	-0.946571	0.796788	-0.160345	0.134972
96	20.2202	12.6186	32.8388	30.9992	13.0089	17.9903	27.8802	0.292753	0.059151	2.19128	4.11705	-0.881877	0.745756	-0.158617	0.134136
97	19.1624	12.3174	31.4798	30.4795	13.0775	17.402	28.7526	0.289963	0.058358	2.21124	4.15455	-0.901096	0.765253	-0.156801	0.133162
98	19.6634	12.3626	32.026	30.1744	12.4418	17.7326	27.9186	0.286969	0.0575484	2.21477	4.16118	-0.873574	0.744807	-0.154901	0.132069
99	19.5169	12.3485	31.8654	30.1608	12.9283	17.2325	27.7013	0.28381	0.0567221	2.16314	4.06418	-0.887485	0.759525	-0.15293	0.130879
100	19.2827	12.4805	31.7632	30.1232	13.3098	16.8134	27.4189	0.280451	0.0558795	2.11734	3.97812	-0.897427	0.770623	-0.150886	0.129565
101	19.8136	13.0934	32.907	29.8943	13.5348	16.3595	26.0978	0.276897	0.055022	1.98891	3.73683	-0.909389	0.783235	-0.148767	0.128129
102	19.2913	12.8249	32.1162	29.3939	13.9988	15.3951	26.3442	0.273165	0.05415	1.91728	3.60225	-0.952323	0.822444	-0.146578	0.126586
103	19.5208	12.6928	32.2136	29.168	13.0968	16.0712	25.8611	0.269292	0.0532642	1.99554	3.74929	-0.8983	0.777755	-0.144329	0.124963
104	19.1084	12.7142	31.8226	29.2861	14.0867	15.1994	25.7609	0.26526	0.0523658	1.91041	3.58934	-0.934664	0.810987	-0.142027	0.123233
105	19.3714	13.1773	32.5487	29.6942	13.3256	16.3686	24.7699	0.261065	0.0514552	2.01132	3.77895	-0.853902	0.742208	-0.139666	0.121399
106	19.9036	12.6437	32.5472	30.8335	13.8619	16.9717	24.3399	0.256714	0.0505333	2.08581	3.91889	-0.808799	0.704003	-0.137248	0.119466
107	20.3111	12.7582	33.0693	31.6613	13.973	17.6882	23.5294	0.252252	0.0496011	2.13945	4.01968	-0.762256	0.664172	-0.134798	0.117453
108	20.4213	12.9307	33.352	32.1722	13.3936	18.7786	22.8967	0.247676	0.0486589	2.25208	4.23129	-0.704859	0.614683	-0.1323	0.115375
109	19.531	13.1103	32.6413	31.1556	14.2211	16.9345	22.9463	0.242976	0.0477084	2.0747	3.89802	-0.767227	0.669387	-0.129762	0.113214
110	20.1624	13.0481	33.2105	30.9178	14.1234	16.7944	22.1097	0.238173	0.0467494	2.02286	3.80062	-0.757411	0.66078	-0.127201	0.110972
111	19.7961	13.1382	32.9343	30.3999	14.5536	15.8463	21.8373	0.233257	0.0457836	1.92446	3.61575	-0.78657	0.6859	-0.124602	0.108655
112	19.4625	13.1713	32.6338	30.5656	14.2827	16.2829	21.5772	0.228272	0.044811	1.99593	3.75002	-0.74942	0.652866	-0.121995	0.106277
113	19.6276	13.1931	32.8207	30.9623	14.2886	16.6737	20.9927	0.223226	0.0438333	2.03207	3.81792	-0.715966	0.62297	-0.119365	0.103861
114	20.2216	13.2846	33.5062	31.716	15.1283	16.5877	20.1117	0.21812	0.0428506	1.98042	3.72087	-0.703726	0.611208	-0.116734	0.101387
115	20.3296	13.3357	33.6653	32.0204	14.8139	17.2065	19.5637	0.212961	0.0418641	2.0444	3.84108	-0.663379	0.57474	-0.114105	0.0988568
116	20.3872	13.0974	33.4847	32.7323	14.8382	17.8941	19.2173	0.20776	0.0408747	2.13767	4.01632	-0.623209	0.538194	-0.111485	0.0962752
117	20.4713	13.4198	33.891	32.6892	14.0145	18.6747	18.546	0.202551	0.0398829	2.20397	4.1409	-0.583285	0.50175	-0.108887	0.0936638
118	19.8767	13.2992	33.176	32.0017	14.3864	17.6153	18.4982	0.197356	0.0388901	2.12349	3.98969	-0.603885	0.517037	-0.106321	0.0910348
119	20.3567	13.1434	33.5001	32.0961	14.4494	17.6467	17.886	0.192172	0.0378967	2.10707	3.95883	-0.588258	0.500836	-0.103799	0.0883724
120	20.7	14.0241	34.7242	32.8286	15.5479	17.2807	16.8497	0.18701	0.0369037	1.99134	3.7414	-0.586399	0.495796	-0.101332	0.085678
121	21.0455	14.3802	35.4257	34.0485	16.1209	17.9276	16.122	0.18191	0.0359122	2.0241	3.80294	-0.552159	0.46307	-0.0989393	0.0829709
122	20.6736	13.3943	34.0678	34.7716	14.2292	20.5424	16.3753	0.176904	0.0349233	2.41524	4.53783	-0.472199	0.392336	-0.0966328	0.0802715
123	20.8055	13.3201	34.1256	33.8348	15.072	18.7629	15.9734	0.171992	0.0339376	2.19991	4.13327	-0.504501	0.414265	-0.0944324	0.07756
124	20.6698	13.3093	33.9791	33.5217	15.1535	18.3682	15.6874	0.167194	0.0329558	2.16233	4.06266	-0.502791	0.407469	-0.0923518	0.0748423
125	20.455	13.4799	33.9349	32.9563	15.0022	17.954	15.375	0.162551	0.031979	2.11629	3.97616	-0.503487	0.401889	-0.090393	0.0721577
126	20.5305	13.4597	33.9902	33.6144	14.9538	18.6606	15.0364	0.158025	0.0310087	2.19597	4.12586	-0.474799	0.372614	-0.088546	0.0694789
127	21.4451	13.1599	34.605	35.0402	13.546	21.4942	14.4781	0.153622	0.0300453	2.48341	4.66592	-0.405605	0.312505	-0.0867883	0.0668333
128	20.8671	13.18	34.0471	35.6492	14.5694	21.0798	14.4273	0.14932	0.02909	2.47618	4.65234	-0.403862	0.304714	-0.0850996	0.0642203
129	21.221	13.1688	34.3898	35.6884	14.5431	21.1454	14.0101	0.14512	0.0281437	2.45949	4.62098	-0.394757	0.29164	-0.0834629	0.0616567
130	21.1202	13.2062	34.3265	35.6065	14.7858	20.8207	13.7655	0.141003	0.0272075	2.42615	4.55833	-0.393201	0.284013	-0.0818654	0.0591377
131	21.7976	13.377	35.1746	36.2066	15.066	21.1406	13.1822	0.13701	0.0262824	2.40417	4.51704	-0.379955	0.268287	-0.0803093	0.056701
132	21.5298	13.3433	34.8731	35.92	13.6518	22.2681	13.0392	0.133122	0.0253695	2.55485	4.80014	-0.354057	0.244286	-0.0787799	0.0543421
133	20.8398	13.3617	34.2014	35.0567	14.391	20.6657	13.0433	0.129361	0.0244697	2.41616	4.53957	-0.374672	0.252329	-0.0772869	0.0520738
134	20.688	13.264	33.952	34.689	14.2447	20.4443	12.8897	0.125736	0.0235841	2.40865	4.52545	-0.370914	0.244205	-0.0758204	0.0499153
135	21.4853	13.4106	34.8959	35.3259	14.8461	20.4797	12.307	0.122261	0.0227141	2.34813	4.41175	-0.363174	0.233804	-0.0743777	0.0478835
136	21.0303	13.053	34.0833	34.6405	13.7309	20.9097	12.36	0.11968	0.0218605	2.45522	4.61295	-0.349075	0.22343	-0.0729729	0.0467071
137	20.6503	13.5005	34.1508	34.0062	14.188	19.8182	12.1024	0.117664	0.0210465	2.3219	4.36246	-0.361595	0.232671	-0.0715984	0.0460658
138	20.5639	13.1477	33.7116	33.9309	14.7078	19.2231	12.0285	0.115767	0.0202918	2.28096	4.28555	-0.365449	0.236778	-0.0702517	0.0455158
139	20.7325	13.1217	33.8542	34.8334	14.6504	20.1831	11.7538	0.113921	0.0195871	2.38439	4.47987	-0.341931	0.223125	-0.0689339	0.0449868
140	21.2518	13.8098	35.0615	35.032	15.0845	19.9475	11.1418	0.112114	0.0189253	2.2772	4.27848	-0.339169	0.222967	-0.0676463	0.0444679
141	21.1796	13.5066	34.6862	35.4006	14.2847	21.1159	11.0498	0.110353	0.0183033	2.43662	4.578	-0.315026	0.208514	-0.0663988	0.0439543
142	21.3213	13.3833	34.7046	35.3135	14.8548	20.4587	10.8427	0.108642	0.0177197	2.35846	4.43116	-0.318884	0.212585	-0.0651883	0.0434536
143	21.1148	13.5854	34.7002	36.3254	15.3685	20.9569	10.6477	0.106981	0.0171777	2.41589	4.53906	-0.305723	0.205202	-0.0640124	0.0429688
144	22.5637	13.984	36.5477	37.9745	16.2336	21.741	9.94216	0.105365	0.0166864	2.38091	4.47333	-0.289264	0.195497	-0.0628718	0.0424931
145	21.9077	13.3673	35.275	37.9147	16.3364	21.5783	10.116	0.103792	0.0162435	2.44891	4.6011	-0.286253	0.194762	-0.0617678	0.0420246
146	21.6339	14.2922	35.926	36.6571	14.9328	21.7244	9.76042	0.102266	0.0158436	2.41979	4.54638	-0.279452	0.191347	-0.0607017	0.0415647
147	21.1321	13.8263	34.9584	35.9385	15.9382	20.0003	9.85811	0.100797	0.0154828	2.28661	4.29616	-0.299191	0.206209	-0.0596748	0.0411226
148	21.4156	14.0141	35.4297	35.8395	15.9129	19.9266	9.56624	0.0993806	0.0151584	2.24963	4.22668	-0.294703	0.204324	-0.0586882	0.0406923
149	21.034	13.7055	34.7395	35.2384	15.9229	19.3155	9.59816	0.0980218	0.0148685	2.22365	4.17787	-0.299179	0.208635	-0.0577514	0.0402704
150	21.3471	14.4891	35.8362	35.2379	16.5217	18.7163	9.16775	0.0967164	0.0146167	2.09134	3.92928	-0.3038	0.212959	-0.0568595	0.0398569
151	21.3291	14.1892	35.5184	35.3342	15.6112	19.7231	9.10366	0.09546	0.0144001	2.22339	4.17738	-0.284452	0.200348	-0.0560083	0.0394517
152	21.2136	14.0164	35.2299	35.847	16.307	19.54	9.04358	0.0942515	0.0142306	2.21872	4.16861	-0.282582	0.19995	-0.0551969	0.0390546
153	20.9219	13.9041	34.826	36.4341	16.4343	19.9998	9.02038	0.0933915	0.0141188	2.29783	4.31724	-0.272351	0.194964	-0.0544242	0.0389672
154	21.6464	14.5096	36.156	36.3281	16.5434	19.7847	8.58014	0.0930091	0.0140648	2.19197	4.11835	-0.271436	0.198833	-0.0536895	0.0393196
155	21.8871	14.1299	36.017	36.1983	15.3771	20.8212	8.49376	0.0928442	0.0140438	2.31459	4.34874	-0.255064	0.191714	-0.0529918	0.0398524
156	21.1975	14.1564	35.3539	36.7088	16.3084	20.4004	8.54356	0.0927533	0.0140392	2.30778	4.33594	-0.256778	0.198439	-0.0523301	0.0404232
157	21.667	14.3658	36.0328	37.9476	17.2111	20.7365	8.28509	0.0927372	0.0140479	2.30149	4.32412	-0.249584	0.198004	-0.0517036	0.0410336
158	22.4923	14.1452	36.6376	39.4553	16.9511	22.5042	8.08523	0.0929985	0.0140681	2.45658	4.6155	-0.228498	0.185494	-0.0513193	0.0416792
159	22.7611	14.804	37.5652	41.1859	17.6454	23.5404	7.85562	0.0934618	0.0140994	2.50683	4.70991	-0.217151	0.17991	-0.0511115	0.0423503
160	23.1686	14.9317	38.1003	42.2095	16.7593	25.4502	7.71723	0.0939962	0.014141	2.67165	5.01959	-0.200676	0.169535	-0.0509401	0.0430561
161	23.1797	14.7552	37.935	42.4446	17.8524	24.5922	7.72596	0.0945636	0.014192	2.59255	4.87098	-0.207016	0.17861	-0.0507762	0.0437874
162	22.6674	14.9402	37.6075	42.0466	18.178	23.8687	7.76916	0.0951551	0.0142527	2.53883	4.77004	-0.212088	0.186585	-0.0506195	0.0445357
163	22.4357	14.9178	37.3535	41.3692	18.4316	22.9376	7.79875	0.0957788	0.0143236	2.45605	4.61452	-0.220276	0.19782	-0.0504694	0.0453094
164	23.5239	15.3455	38.8694	41.4761	19.2087	22.2674	7.48091	0.0964298	0.0144091	2.29395	4.30995	-0.226007	0.207053	-0.0503258	0.046104
165	23.2631	15.6028	38.8659	41.3512	18.59	22.7613	7.45569	0.0971	0.0145348	2.34405	4.40408	-0.220576	0.20614	-0.0501881	0.0469118
166	22.5564	15.2454	37.8018	40.9338	19.3527	21.5811	7.6439	0.0977868	0.0146913	2.28256	4.28856	-0.232574	0.221882	-0.050056	0.0477308
167	22.7828	15.7889	38.5717	41.2143	19.738	21.4763	7.4754	0.0984943	0.0148561	2.22683	4.18385	-0.232684	0.226265	-0.0499291	0.0485652
168	23.0262	15.9428	38.9689	42.509	20.5286	21.9804	7.37748	0.0992207	0.015023	2.25627	4.23916	-0.226598	0.224806	-0.049807	0.0494137
169	23.9896	15.9048	39.8943	43.9567	21.1303	22.8264	7.19276	0.0999597	0.0151912	2.28832	4.29938	-0.217875	0.220362	-0.0496893	0.0502704
170	23.6923	16.3824	40.0746	44.5338	20.522	24.0117	7.14202	0.100715	0.0153603	2.39748	4.50447	-0.206597	0.213014	-0.0495819	0.0511326
171	23.494	16.3434	39.8375	44.5468	21.4991	23.0477	7.16972	0.101483	0.0155299	2.31439	4.34835	-0.215196	0.226234	-0.049484	0.0519992
172	23.814	16.3583	40.1722	45.3277	22.3742	22.9535	7.09681	0.10226	0.0157	2.2852	4.29351	-0.21537	0.230475	-0.0493908	0.0528691
173	24.3662	17.1172	41.4833	46.9952	23.3724	23.6228	6.86338	0.103045	0.0158711	2.27875	4.2814	-0.208705	0.227503	-0.049301	0.0537436
174	24.9563	17.2425	42.1989	48.2435	23.3392	24.9043	6.73156	0.103836	0.0160428	2.36076	4.43548	-0.197944	0.219617	-0.0492141	0.0546223
175	25.0089	17.2945	42.3035	49.4991	24.3326	25.1665	6.70466	0.10464	0.0162149	2.37976	4.47118	-0.195322	0.220651	-0.0491384	0.0555014
176	24.959	18.108	43.067	50.7195	25.4968	25.2226	6.57806	0.105451	0.0163885	2.34256	4.40129	-0.194607	0.223551	-0.0490724	0.0563785
177	25.4558	17.8088	43.2646	50.5121	24.9752	25.5369	6.5386	0.106262	0.0165648	2.36106	4.43604	-0.191916	0.224196	-0.0490094	0.0572524
178	25.205	17.6837	42.8886	49.295	25.072	24.223	6.58818	0.107075	0.0167461	2.25883	4.24396	-0.202518	0.24054	-0.0489527	0.0581221
179	24.5756	17.8617	42.4373	48.0042	24.0834	23.9208	6.65228	0.107894	0.0169307	2.25517	4.23709	-0.204582	0.246696	-0.0489072	0.0589863
180	24.4806	17.9645	42.4451	47.7186	24.1627	23.5559	6.6456	0.108712	0.0171148	2.22035	4.17167	-0.207676	0.254386	-0.0488677	0.059844
181	24.8837	18.2367	43.1204	48.569	25.3552	23.2138	6.55602	0.109668	0.017298	2.15332	4.04573	-0.211	0.261479	-0.0489739	0.060694
182	24.83	17.988	42.818	48.9258	25.8739	23.0518	6.63461	0.110741	0.0174799	2.15339	4.04586	-0.213525	0.267051	-0.0492052	0.0615353
183	24.9743	17.4194	42.3937	48.4394	25.0837	23.3557	6.7298	0.111795	0.01766	2.20356	4.14012	-0.21176	0.26716	-0.0494283	0.0623666
184	24.911	17.2389	42.1499	48.1276	22.2857	25.8419	6.7956	0.112808	0.0178384	2.45381	4.6103	-0.192923	0.245586	-0.0496211	0.063187
185	24.6193	17.4123	42.0315	48.117	20.7939	27.3231	6.83671	0.113779	0.0180143	2.60034	4.8856	-0.182212	0.23423	-0.0497842	0.0639951
186	24.5844	17.2127	41.7971	48.3315	19.4664	28.8651	6.89408	0.114708	0.0181881	2.76388	5.19288	-0.173438	0.225049	-0.0499183	0.06479
187	24.3022	17.9733	42.2755	48.2751	18.2783	29.9969	6.83204	0.115594	0.0183592	2.8397	5.33532	-0.166783	0.218628	-0.0500238	0.0655705
188	24.9052	17.9373	45.7349	47.7778	17.3472	30.4306	6.34352	0.116437	0.0185273	2.6667	5.01029	-0.164725	0.218074	-0.0501014	0.0663354
189	24.8651	16.5767	48.9055	47.198	15.6062	31.5918	5.92014	0.117235	0.0186922	2.58384	4.85461	-0.158785	0.212377	-0.0501517	0.0670837
190	23.911	15.9406	49.5944	46.9171	15.9233	30.9937	5.83961	0.117989	0.0188534	2.49986	4.69682	-0.162067	0.21908	-0.0501752	0.0678143
191	24.2347	16.1565	49.9496	47.4777	15.6351	31.8426	5.79799	0.118698	0.019011	2.5492	4.78952	-0.158077	0.215837	-0.0501725	0.0685259
192	24.7955	16.5304	49.4701	48.1171	14.5205	33.5966	5.85204	0.119362	0.0191642	2.71715	5.10507	-0.149254	0.206026	-0.0501443	0.0692175
193	24.8958	16.5972	49.0858	47.7563	13.3	34.4563	5.89059	0.119979	0.019313	2.80746	5.27476	-0.145472	0.202937	-0.0500911	0.069888
194	24.4678	16.3119	48.4161	46.628	12.8052	33.8228	5.96511	0.12055	0.0194572	2.79294	5.24747	-0.148161	0.209008	-0.0500135	0.0705362
195	23.9286	15.9524	47.4003	45.7949	13.5669	32.2279	6.07788	0.121073	0.0195967	2.71965	5.10977	-0.154872	0.220808	-0.0499121	0.071161
196	23.9799	15.9866	47.0235	45.3354	12.568	32.7675	6.11169	0.121549	0.0197308	2.78804	5.23826	-0.152001	0.219065	-0.0497874	0.0717613
197	23.8969	15.9313	48.4564	44.5551	12.0606	32.4945	5.93238	0.12206	0.0198591	2.68977	5.05363	-0.153153	0.222825	-0.0497238	0.0723359
198	23.9262	15.9508	51.2601	44.0918	12.2322	31.8596	5.60685	0.122665	0.0199817	2.48632	4.67138	-0.156269	0.228785	-0.049781	0.0728838
199	23.8142	15.8761	50.7463	43.8132	12.6023	31.2109	5.67918	0.123291	0.0200978	2.45974	4.62144	-0.160038	0.235499	-0.049887	0.0734038
200	23.2303	15.4868	47.4158	43.5824	12.606	30.9764	6.10769	0.123981	0.0202078	2.6207	4.92385	-0.161833	0.238759	-0.0500861	0.0738948
201	23.2156	15.4771	45.5558	44.0983	11.7831	32.3151	6.38982	0.124788	0.020311	2.83734	5.33089	-0.156073	0.230113	-0.050432	0.0743556
202	24.0493	16.0328	46.5443	44.5163	11.8904	32.6259	6.30498	0.125615	0.0204068	2.8049	5.26995	-0.155793	0.229225	-0.0508282	0.0747863
203	23.6988	15.7992	45.8458	44.4901	10.4368	34.0532	6.46048	0.126414	0.0204953	2.98127	5.60132	-0.150745	0.221264	-0.0512273	0.0751869
204	23.3604	15.5736	45.3668	44.5511	10.2453	34.3059	6.57637	0.127185	0.0205758	3.03401	5.7004	-0.150893	0.220803	-0.0516292	0.0755553
205	23.9446	15.9631	46.6513	44.3987	11.7318	32.6668	6.43837	0.127915	0.0206485	2.80165	5.26383	-0.159268	0.232322	-0.0520264	0.0758891
206	23.4858	15.6572	46.6147	44.0112	11.8542	32.1569	6.49168	0.128605	0.020713	2.76112	5.18768	-0.163149	0.237116	-0.0524181	0.0761871
207	23.9889	15.9926	47.9516	43.7911	12.3958	31.3953	6.35651	0.129249	0.0207682	2.61907	4.9208	-0.168188	0.243517	-0.0528008	0.0764484
208	23.6457	15.7638	47.9398	43.101	10.3629	32.7381	6.40398	0.129841	0.0208142	2.73418	5.13708	-0.162601	0.234493	-0.0531692	0.0766716
209	22.7834	15.1889	46.2642	42.3828	9.06917	33.3137	6.6802	0.130379	0.0208511	2.8798	5.41066	-0.160802	0.230886	-0.0535233	0.0768556
210	22.7485	15.1657	45.2409	42.0097	9.36868	32.6411	6.87104	0.130854	0.0208779	2.88605	5.42241	-0.165016	0.23594	-0.0538547	0.0769993
211	22.8069	15.2046	45.5111	41.6614	8.85588	32.8056	6.86993	0.131267	0.0208946	2.8839	5.41837	-0.165144	0.235069	-0.0541648	0.0771018
212	23.3033	15.5356	46.2471	41.4655	8.12693	33.3386	6.7962	0.131616	0.0209011	2.88297	5.41661	-0.163541	0.231772	-0.054452	0.0771639
213	22.7755	15.1837	45.8156	40.8625	7.38096	33.4816	6.89501	0.13189	0.0208965	2.92149	5.48899	-0.163792	0.231077	-0.0547045	0.0771851
214	22.3488	14.8992	44.6215	40.4855	8.79332	31.6922	7.10527	0.132089	0.0208801	2.84103	5.33782	-0.173321	0.24348	-0.054928	0.0771614
215	22.7933	15.1956	43.3988	40.3562	8.13753	32.2186	7.33872	0.132213	0.0208524	2.97358	5.58686	-0.171104	0.239309	-0.0551212	0.0770914
216	22.7879	15.1474	40.7383	38.6574	7.00414	31.6533	7.83868	0.132246	0.0208133	3.10704	5.83762	-0.174906	0.243563	-0.0552719	0.0769741
217	23.524	15.0444	38.5684	36.6746	5.3827	31.2919	8.29186	0.132189	0.0207614	3.2501	6.10639	-0.177373	0.246026	-0.0553804	0.0768084
218	22.6713	14.4392	37.1104	35.8869	4.27762	31.6093	8.62678	0.132046	0.0206968	3.4046	6.39668	-0.176138	0.243265	-0.0554517	0.0765942
219	21.687	14.4669	36.154	36.0459	6.12069	29.9252	8.85898	0.131818	0.02062	3.31211	6.2229	-0.185628	0.255388	-0.0554855	0.0763322
220	21.8682	14.3171	36.1854	37.5804	6.14349	31.4369	8.85115	0.131501	0.0205318	3.47547	6.52983	-0.176479	0.241856	-0.0554755	0.0760255
221	22.173	15.2955	37.4684	38.7812	6.91421	31.867	8.54122	0.131099	0.0204317	3.40305	6.39377	-0.173922	0.237481	-0.0554227	0.0756762
222	22.7002	13.5403	36.2405	38.2535	4.6274	33.6261	8.86941	0.130611	0.0203199	3.75528	7.05555	-0.165175	0.224769	-0.055328	0.0752825
223	21.7686	8.82815	30.5967	36.851	1.82995	35.021	10.4843	0.130042	0.0201969	4.58994	8.62373	-0.158039	0.214278	-0.0551968	0.0748454
224	21.7306	6.65938	28.39	35.7143	3.15833	32.556	11.2189	0.129399	0.020063	4.59936	8.64144	-0.169042	0.228424	-0.0550331	0.074366
225	22.2792	8.88465	31.1638	35.8236	4.09727	31.7263	10.1683	0.128676	0.0199189	4.08151	7.66848	-0.172989	0.232969	-0.0548305	0.0738456
226	21.6653	10.2317	31.897	35.2978	4.94123	30.3566	9.88792	0.127875	0.0197642	3.81073	7.15973	-0.179827	0.241414	-0.0545895	0.0732852
227	21.2473	8.95679	30.2041	33.9691	3.25249	30.7166	10.3804	0.126997	0.0195993	4.06961	7.64612	-0.176872	0.236719	-0.054311	0.072686
228	20.3845	9.25381	29.6383	33.8174	2.85724	30.9602	10.5156	0.126047	0.0194243	4.17842	7.85055	-0.174478	0.232811	-0.0539961	0.0720506
229	20.5519	9.36635	29.9182	34.8774	4.51746	30.3599	10.3517	0.125027	0.0192397	4.05888	7.62596	-0.176753	0.235193	-0.0536457	0.0713809
230	20.8969	9.99455	30.8914	34.2275	4.27233	29.9551	9.95671	0.123938	0.0190458	3.88433	7.29801	-0.178274	0.236541	-0.0532626	0.0706757
231	20.6895	10.687	31.3765	32.4482	4.18388	28.2643	9.72507	0.122787	0.0188433	3.60634	6.77571	-0.18714	0.247646	-0.0528506	0.0699359
232	19.8966	10.2854	30.1821	31.3551	2.92457	28.4305	10.0248	0.121571	0.0186322	3.76585	7.07541	-0.184739	0.243785	-0.052408	0.0691628
233	19.5055	9.68868	29.1942	30.0785	4.05173	26.0268	10.2687	0.120291	0.0184127	3.56552	6.69902	-0.199631	0.262758	-0.0519334	0.0683575
234	18.7665	9.30481	28.0713	28.8874	3.76574	25.1216	10.5846	0.118949	0.018185	3.5837	6.73317	-0.204716	0.268777	-0.051428	0.0675211
235	18.7677	8.26778	27.0355	27.9039	3.09625	24.8076	10.8702	0.117548	0.0179494	3.67298	6.90092	-0.20521	0.268761	-0.0508928	0.0666552
236	18.7274	8.78332	27.5107	27.0288	2.60748	24.4213	10.5612	0.116091	0.0177062	3.55295	6.67541	-0.206204	0.269443	-0.0503287	0.0657621
237	18.1281	8.92058	27.0487	25.868	1.8764	23.9916	10.6155	0.114579	0.0174556	3.55157	6.67282	-0.208614	0.271949	-0.0497367	0.0648424
238	17.5161	9.90816	27.4242	24.299	3.55988	20.7391	10.3379	0.113014	0.0171982	3.02459	5.6827	-0.236953	0.308237	-0.049118	0.063896
239	16.871	10.0695	26.9406	23.1044	3.71755	19.3868	10.3865	0.111397	0.0169344	2.87724	5.40585	-0.250474	0.325131	-0.0484734	0.0629241
240	16.614	9.57972	26.1937	21.9434	3.9353	18.0081	10.5345	0.109732	0.0166642	2.75022	5.1672	-0.265457	0.343884	-0.0478043	0.0619277
241	16.5411	9.5815	29.7729	25.0271	6.66337	18.3637	9.51323	0.108021	0.0163878	2.54958	4.79023	-0.256959	0.332209	-0.0471131	0.0609081
242	17.082	11.1094	37.7076	33.4031	12.9411	20.462	7.1877	0.106269	0.0161056	2.21917	4.16946	-0.228228	0.294473	-0.046402	0.0598666
243	19.0327	11.9585	30.9912	28.2503	5.45735	22.7929	8.50597	0.104474	0.0158179	2.94146	5.52651	-0.200441	0.258092	-0.0456689	0.0588054
244	18.2709	11.887	30.1579	27.0097	5.18874	21.821	8.59756	0.10264	0.0155249	2.89465	5.43856	-0.205832	0.264539	-0.0449147	0.0577254
245	18.8268	10.5845	29.4113	27.9682	5.63324	22.3349	8.66301	0.100767	0.015227	3.03697	5.70596	-0.198372	0.254496	-0.0441404	0.0566265
246	20.1439	9.09545	29.2394	29.9317	4.05303	25.8787	8.55934	0.098857	0.0149245	3.54844	6.66693	-0.168756	0.21612	-0.0433472	0.0555098
247	20.0321	7.9832	28.0153	31.6468	2.37172	29.2751	8.76392	0.0969125	0.0146177	4.17923	7.85207	-0.145358	0.185818	-0.042536	0.0543765
248	19.8435	7.5515	27.395	31.8343	3.85124	27.9831	8.78751	0.0949357	0.0143071	4.08597	7.67687	-0.149044	0.190212	-0.0417078	0.0532279
249	19.6061	7.21912	26.8252	30.6155	3.15938	27.4561	8.79401	0.0929294	0.0139929	4.09338	7.69079	-0.148907	0.189724	-0.0408636	0.0520657
250	19.5098	6.40892	25.9188	29.4256	2.79859	26.6271	8.90866	0.0908964	0.0136754	4.11007	7.72214	-0.150436	0.191382	-0.0400045	0.0508918
251	19.4827	6.02063	25.5033	28.9854	1.38637	27.599	8.85682	0.0888373	0.0133547	4.32722	8.13013	-0.14195	0.180304	-0.0391315	0.0497058
252	18.717	5.95904	24.676	27.263	2.1895	25.0735	8.94693	0.0867542	0.0130312	4.06257	7.6329	-0.15278	0.193773	-0.0382456	0.0485086
253	17.9551	5.73108	23.6862	25.512	2.50394	23.0081	9.10348	0.0846494	0.0127051	3.8872	7.3034	-0.162322	0.205584	-0.0373478	0.0473016
254	17.7571	4.84818	22.6053	24.7357	1.98609	22.7496	9.30433	0.0825253	0.0123769	4.02535	7.56296	-0.160186	0.202593	-0.0364391	0.0460862
255	17.4954	4.51998	22.0153	23.7649	1.58165	22.1832	9.31303	0.0803851	0.0120467	4.03151	7.57454	-0.160144	0.202271	-0.0355206	0.0448645
256	17.0698	4.28463	21.3544	22.6591	0.738757	21.9203	9.35056	0.0782299	0.011715	4.10405	7.71082	-0.158153	0.199491	-0.0345932	0.0436366
257	16.0984	4.53665	20.6351	21.0576	1.53724	19.5204	9.41648	0.0760617	0.0113819	3.78352	7.10861	-0.172488	0.217301	-0.0336583	0.0424033
258	15.972	3.89774	19.8698	19.8654	1.48314	18.3823	9.50484	0.0738835	0.0110479	3.70091	6.95339	-0.178009	0.223971	-0.0327177	0.0411658
259	15.7552	4.26231	20.0175	19.314	1.63084	17.6832	9.16121	0.0716973	0.0107131	3.53355	6.63895	-0.179671	0.225779	-0.0317719	0.0399254
260	15.7906	3.31494	19.1055	18.9101	1.26978	17.6404	9.38885	0.0695056	0.010378	3.72896	7.0061	-0.174721	0.219297	-0.0308212	0.0386845
261	14.8859	0.534492	15.4204	17.2608	-0.190078	17.4509	11.1802	0.0673091	0.0100429	4.52607	8.50373	-0.171203	0.214628	-0.0298666	0.0374426
262	14.8218	0	14.8218	17.3052	0.799684	16.5055	11.2575	0.06511	0.00970802	4.45452	8.36931	-0.175142	0.219319	-0.0289091	0.0362009
263	14.9182	0	14.9182	18.1074	1.35797	16.7494	10.8428	0.0629105	0.00937377	4.49101	8.43787	-0.167314	0.209287	-0.0279497	0.0349608
264	16.2274	0	16.2274	19.3647	1.12426	18.2404	9.60487	0.0607139	0.00904034	4.49658	8.44833	-0.148022	0.184956	-0.0269895	0.0337243
265	15.0028	0	15.0028	17.8627	1.05943	16.8032	10.0175	0.0585212	0.00870804	4.47736	8.41222	-0.155184	0.193706	-0.0260296	0.0324916
266	14.0393	0	14.0393	14.9526	0.0847687	14.8678	10.308	0.0563344	0.00837717	4.23573	7.95824	-0.168653	0.210311	-0.0250708	0.0312636
267	13.4526	0	13.4526	14.135	0.105927	14.0291	10.3461	0.0541559	0.00804805	4.17117	7.83695	-0.171898	0.21415	-0.0241143	0.0300416
268	13.4328	0	13.4328	14.1288	0.664138	13.4647	9.95816	0.0519889	0.00772097	4.01073	7.5355	-0.172017	0.214105	-0.023161	0.0288278
269	13.9549	0	13.9549	14.6556	0.882522	13.773	9.1869	0.0498341	0.00739624	3.9505	7.42234	-0.161679	0.20106	-0.0222121	0.0276221
270	13.5879	0	13.5879	14.5056	-0.496532	15.0021	9.03515	0.0476939	0.00707416	4.41696	8.29874	-0.141956	0.176374	-0.0212684	0.0264255
271	13.5324	0	13.5324	14.5028	1.36601	13.1368	8.6754	0.0455705	0.00675505	3.88011	7.29009	-0.155118	0.192563	-0.0203311	0.0252394
272	12.45	0	12.45	12.449	1.18658	11.2624	8.99577	0.0434665	0.00643921	3.61795	6.79752	-0.172323	0.213749	-0.0194011	0.0240654
273	11.7834	0	11.7834	10.7915	0.367456	10.4241	9.05282	0.0413841	0.00612696	3.53878	6.64879	-0.177267	0.219713	-0.0184796	0.0229045
274	11.9688	0	11.9688	11.1039	0.811339	10.2926	8.47581	0.0393248	0.0058186	3.43828	6.45996	-0.171128	0.211946	-0.0175674	0.0217574
275	12.3784	0	12.3784	11.5566	0.084842	11.4718	7.77058	0.0372909	0.00551441	3.70685	6.96455	-0.145271	0.179785	-0.0166657	0.0206252
276	12.0798	0	12.0798	11.9635	0.931514	11.032	7.5446	0.0352846	0.00521471	3.65388	6.86504	-0.143049	0.176908	-0.0157754	0.0195092
277	12.8952	0	12.8952	12.3156	0.877968	11.4376	6.67006	0.0333081	0.00491981	3.548	6.6661	-0.130269	0.160988	-0.0148976	0.0184105
278	13.1794	0	13.1794	13.1036	1.41251	11.6911	6.14561	0.031364	0.00463001	3.55	6.66987	-0.120098	0.148319	-0.0140332	0.0173308
279	12.6466	0.0145878	12.6612	13.3386	1.07964	12.2589	6.01241	0.0294543	0.00434561	3.87313	7.27698	-0.107563	0.132753	-0.0131835	0.0162708
280	12.8419	0.144531	12.9864	12.4182	0.242568	12.1756	5.49178	0.0275808	0.00406693	3.74252	7.03158	-0.102256	0.12612	-0.0123492	0.0152316
281	11.4592	0.145329	11.6045	10.0238	1.06469	8.95908	5.73513	0.0257458	0.0037943	3.08905	5.80381	-0.128864	0.158844	-0.0115316	0.0142143
282	11.4204	0.0197743	11.4402	10.1701	0.427682	9.74243	5.42539	0.0239515	0.00352799	3.40954	6.40595	-0.11019	0.135743	-0.0107315	0.01322
283	12.5454	0.205461	12.7509	11.5904	1.50414	10.0863	4.50434	0.0222001	0.00326832	3.16576	5.94794	-0.0986447	0.121447	-0.00995003	0.0122501
284	11.7578	0	11.7578	10.3992	0.332754	10.0665	4.51025	0.0204937	0.00301557	3.42491	6.43484	-0.0913434	0.112393	-0.00918822	0.0113055
285	11.6392	0	11.6392	10.9196	0.227078	10.6925	4.1905	0.0188348	0.00277006	3.67553	6.90571	-0.0789895	0.097137	-0.00844707	0.0103878
286	12.0714	0	12.0714	11.7091	1.40498	10.3041	3.6946	0.0172256	0.00253209	3.41475	6.41575	-0.0750186	0.0922058	-0.00772761	0.00949803
287	11.7923	0.0349774	11.8273	11.1838	0.594582	10.5892	3.43281	0.0156681	0.00230196	3.58314	6.73213	-0.0664057	0.0815772	-0.00703086	0.00863721
288	11.8314	0.552008	12.3834	10.4776	1.06192	9.41572	2.963	0.0141643	0.00208	3.04123	5.71397	-0.0675139	0.0828967	-0.00635785	0.00780648
289	11.1222	0.788516	11.9108	9.64524	0.804007	8.84124	2.76847	0.0127167	0.00186649	2.9696	5.57939	-0.0645875	0.079263	-0.00570968	0.00700703
290	11.3698	1.10186	12.4716	10.4369	1.63678	8.80008	2.35952	0.0113274	0.00166176	2.81525	5.2894	-0.0583586	0.0715806	-0.00508735	0.00624006
291	9.21741	0.183928	9.40134	5.65535	0.365323	5.29003	2.75945	0.00999853	0.00146609	2.24906	4.22562	-0.0850871	0.104312	-0.00449179	0.00550674
292	7.70959	0.00410912	7.7137	3.77811	-0.172129	3.95024	2.93622	0.00873228	0.00127981	2.04841	3.84862	-0.0993164	0.121696	-0.00392402	0.00480827
293	7.56802	0.0993139	7.66733	3.38971	-0.242483	3.63219	2.54776	0.00753089	0.00110321	1.89534	3.56103	-0.0931836	0.114126	-0.00338507	0.00414582
294	6.8379	0.120213	6.95811	3.3867	-0.128157	3.51485	2.38523	0.00639657	0.000936611	2.02044	3.79607	-0.0818036	0.10014	-0.00287596	0.0035206
295	6.60791	0	6.60791	3.06094	-0.134066	3.19501	2.09507	0.00533163	0.000780307	1.93434	3.63431	-0.0750292	0.0918064	-0.00239774	0.00293389
296	6.93146	0.00333182	6.93479	2.59814	-0.397406	2.99555	1.62425	0.00433814	0.000634609	1.72784	3.24633	-0.0651403	0.0796718	-0.00195141	0.00238673
297	6.83058	0.14088	6.97146	3.22512	0.252187	2.97293	1.27367	0.00341833	0.000499822	1.7056	3.20453	-0.0517964	0.0633243	-0.00153801	0.00188032
298	7.26389	0.00104679	7.26494	3.50052	-0.00377754	3.5043	0.920537	0.0025744	0.000376255	1.92942	3.62505	-0.0330685	0.0404114	-0.00115857	0.00141583
299	7.27677	0.0744668	7.35124	3.47677	-0.18477	3.66154	0.639064	0.00180859	0.000264211	1.99222	3.74306	-0.0222257	0.0271498	-0.000814113	0.000994479
300	6.75655	0.00269204	6.75924	3.11615	0.0139408	3.10221	0.432045	0.00112311	0.000163999	1.8364	3.45028	-0.0162934	0.0198952	-0.000505664	0.000617444
301	7.47818	0.579907	8.05809	2.38417	-0.052346	2.43651	0.167795	0.000520173	7.5924e-05	1.20947	2.2724	-0.00961425	0.0117348	-0.000234252	0.000285921

## Sheet: T1_NHP7
																								FM		C2-C3		C5-C6		T4-T5		T10-T11		L3-L4
																							Vertebrae Z location:	0		19.6		38.6		78.6		154.3		220
Normalized distance from FM (mm)	Perimeter of dura (mm)	Perimeter of spinal cord (mm)	Perimeter of SAS (mm)	Area of dura(mm2)	Area of spinal cord (mm2)	Area of SAS (mm2)	Reynolds number	Flow rate amplitude (ml/s)	Stroke volume (ml)	Hydraulic diameter (mm)	Womerseley number	Mean systolic velocity (cm/s)	Mean diastolic velocity (cm/s)	Flow rate at peak systole (ml/s)	Flow rate at peak diastole (ml/s)	Surface area of dura (cm2)	Surface area of spinal cord (cm2)	Surface area of SAS (cm2)	Volume of dura (ml)	Volume of spinal cord (ml)	Volume of SAS (ml)	Length of subarachnoid space (mm)	Pulse wave velocity (m/s)	Time (ms)	CSF flow rate (ml/s)	Time (ms)	CSF flow rate (ml/s)	Time (ms)	CSF flow rate (ml/s)	Time (ms)	CSF flow rate (ml/s)	Time (ms)	CSF flow rate (ml/s)	Time (ms)	CSF flow rate (ml/s)
0	44.3409	29.5606	130.748	141.203	78.2262	62.9769	11.7201	0.405882	0.0667324	1.9387	4.11192	-0.420277	0.224683	-0.264484	0.141398	66.6459	41.7601	111.775	11.8826	4.53321	7.34941	306.984	1.2087	0	0.120483	0	0.197264	0	0.135616	0	0.0644341	0	0.00530588	0	0.00336734
1	39.7366	26.4911	79.4695	134.318	57.0934	77.2243	18.9701	0.401708	0.065978	3.88622	8.24253	-0.338448	0.182188	-0.261137	0.140571									20	0.124673	21	0.196574	21	0.154546	21	0.0629241	21	-0.0506241	21	-0.243483
2	35.1697	23.4465	73.5254	117.537	51.9722	65.5652	20.5659	0.402098	0.0660487	3.56689	7.56524	-0.399578	0.214935	-0.261452	0.140647									40	0.131613	42	0.238684	42	0.127366	42	0.0451941	42	-0.00115412	42	-0.0656627
3	32.3766	21.5511	60.8777	95.6667	41.26	54.4067	25.1617	0.406516	0.0668466	3.57669	7.58603	-0.487311	0.260256	-0.264987	0.141529									60	0.0401428	63	0.136854	63	0.0598965	63	0.0352541	63	-0.0114941	63	0.0414573
4	32.4039	21.0747	53.4786	81.4534	31.6714	49.782	29.2929	0.414753	0.0682856	3.72142	7.89299	-0.547186	0.289282	-0.27132	0.143434									80	-0.119187	84	-0.103886	84	-0.0808435	84	0.0119041	84	-0.000554117	84	0.0626973
5	31.4615	19.7682	51.2297	73.8767	32.849	41.0278	31.5486	0.428598	0.0702757	3.20322	6.79393	-0.683558	0.362828	-0.280003	0.148595									100	-0.210167	105	-0.291586	105	-0.187804	105	-0.00354587	105	-0.00372412	105	0.0722973
6	30.4315	20.3017	50.7332	67.6929	31.1725	36.5204	33.0737	0.447536	0.0727347	2.87817	6.10449	-0.799008	0.431518	-0.290634	0.156902									120	-0.254147	126	-0.374316	126	-0.234674	126	-0.0326359	126	0.0380359	126	0.0723473
7	28.4203	20.9277	49.3481	63.1256	31.9442	31.1815	35.4185	0.46931	0.0755756	2.52704	5.35976	-0.972573	0.535109	-0.302768	0.166542									140	-0.263727	147	-0.389346	147	-0.238874	147	-0.0679859	147	0.0476259	147	0.0711873
8	27.2482	21.2859	48.5341	59.8055	30.99	28.8155	37.5783	0.493142	0.0787038	2.37487	5.03702	-1.09653	0.614888	-0.315964	0.177178									160	-0.242597	168	-0.368526	168	-0.224224	168	-0.0899959	168	0.0229759	168	0.0510773
9	27.6947	20.722	48.4167	58.6093	30.265	28.3443	39.3128	0.518241	0.0820178	2.34215	4.96761	-1.16503	0.665908	-0.329784	0.188458									180	-0.204097	189	-0.314406	189	-0.200914	189	-0.105316	189	0.0218459	189	0.0239073
10	27.7098	20.8465	48.5562	58.451	31.7128	26.7381	40.8894	0.543797	0.0854117	2.20335	4.67324	-1.2857	0.748035	-0.34378	0.200017									200	-0.157787	210	-0.242356	210	-0.175594	210	-0.101586	210	0.00156588	210	0.00310734
11	27.3288	19.6705	46.9994	55.8977	29.4399	26.4577	43.904	0.569217	0.0887747	2.25178	4.77595	-1.35256	0.80119	-0.357497	0.21172									220	-0.109777	231	-0.156836	231	-0.139894	231	-0.0878959	231	-0.0163741	231	0.00291734
12	27.2844	19.2433	46.5277	54.8913	29.2327	25.6586	45.987	0.594376	0.0919913	2.20774	4.68254	-1.44418	0.87268	-0.370462	0.223914									240	-0.0618672	252	-0.080486	252	-0.0726435	252	-0.0683159	252	-0.0231641	252	-0.0126927
13	26.4058	18.2312	44.6371	52.8568	26.5236	26.3332	49.4408	0.618316	0.0949475	2.35938	5.00415	-1.45284	0.897718	-0.382203	0.236113									260	0.0141828	273	0.032894	273	0.0170565	273	-0.0485759	273	-0.0175941	273	-0.0169827
14	25.4302	18.2661	43.6963	51.1123	26.095	25.0173	51.8158	0.639142	0.0975286	2.2902	4.85744	-1.56854	0.987232	-0.392273	0.246869									280	0.0785928	294	0.140424	294	0.0959065	294	-0.0330259	294	-0.0336341	294	-0.0174427
15	25.6203	18.0631	43.6834	49.6562	25.4694	24.1868	52.9112	0.656347	0.099666	2.21458	4.69705	-1.65621	1.05879	-0.400404	0.255943									300	0.112643	315	0.170764	315	0.0850165	315	0.00457413	315	-0.00599412	315	-0.0152227
16	25.4162	17.8962	43.3125	48.5795	25.0887	23.4908	54.186	0.669967	0.101362	2.16944	4.60132	-1.73099	1.12119	-0.406607	0.26336									320	0.101513	336	0.121884	336	0.0458565	336	0.0331441	336	0.0127759	336	-0.00848266
17	25.4101	17.6364	43.0465	48.2458	23.9569	24.2889	55.1149	0.680176	0.102637	2.25851	4.79021	-1.69615	1.11077	-0.410974	0.269202									340	0.0908328	357	0.068464	357	0.0354665	357	0.0639641	357	0.00278588	357	0.00344734
18	25.3591	17.2139	42.573	48.4598	22.8963	25.5635	56.0754	0.687148	0.103507	2.40213	5.09484	-1.61876	1.07076	-0.413594	0.273554									360	0.0825128	378	0.081674	378	0.0558665	378	0.0671541	378	0.0348559	378	0.00784734
19	25.1746	17.0522	42.2268	48.1064	23.3516	24.7548	56.685	0.691068	0.103992	2.34548	4.97469	-1.67473	1.11698	-0.41457	0.276498									380	0.0891628	399	0.115454	399	0.0947765	399	0.0530041	399	0.0245659	399	0.0207173
20	24.3292	17.0363	41.3655	46.86	22.7748	24.0851	57.7668	0.692106	0.104119	2.3291	4.93993	-1.72003	1.15562	-0.413989	0.278117									400	0.108653	420	0.159854	420	0.148946	420	0.0476441	420	0.0172559	420	4.73399e-05
21	24.456	17.101	41.5569	45.8008	22.4653	23.3355	57.2189	0.690446	0.103908	2.24614	4.76398	-1.76535	1.19344	-0.411951	0.278495									420	0.138533	441	0.201124	441	0.170986	441	0.0485041	441	-0.0136341	441	0.00227734
22	24.1732	16.9565	41.1297	45.6367	21.9141	23.7227	57.3455	0.686272	0.103379	2.30828	4.89578	-1.72284	1.17104	-0.408558	0.277714									440	0.136163	462	0.235904	462	0.169696	462	0.0505441	462	-0.0415141	462	-0.00427266
23	24.2653	17.1611	41.4264	46.6401	23.2522	23.3879	56.3237	0.679769	0.102555	2.26174	4.79707	-1.7287	1.18073	-0.403911	0.275858									460	0.122303	483	0.238924	483	0.159796	483	0.0526741	483	0.00377588	483	-0.00369266
24	25.0512	17.4584	42.5096	47.3709	24.5105	22.8603	54.0558	0.671122	0.101459	2.1511	4.56241	-1.74206	1.19461	-0.398112	0.27301
25	25.1496	17.9868	43.1364	46.683	24.5547	22.1283	52.3744	0.660524	0.100115	2.05386	4.35617	-1.77135	1.21904	-0.391271	0.269253
26	25.1805	18.2772	43.4577	46.7328	25.0507	21.6821	50.9331	0.648169	0.0985462	1.99612	4.2337	-1.77022	1.22176	-0.383488	0.264681
27	24.8297	17.8132	42.6428	47.8363	24.7216	23.1148	50.7403	0.634247	0.096774	2.1694	4.60122	-1.6246	1.12407	-0.374864	0.259382
28	25.2859	18.2494	43.5353	49.4803	25.9847	23.4956	48.5105	0.618937	0.0948217	2.16108	4.58356	-1.55567	1.07865	-0.365508	0.253429
29	25.3907	18.5044	43.8951	50.7945	26.6075	24.187	46.7481	0.602419	0.0927132	2.20527	4.6773	-1.47222	1.0224	-0.355519	0.2469
30	26.1376	18.4858	44.6234	51.5378	26.7329	24.8049	44.6592	0.584902	0.0904721	2.22453	4.71815	-1.39084	0.967127	-0.345002	0.239899
31	26.1329	18.2072	44.3401	51.5897	25.5527	26.0369	43.4876	0.566566	0.08812	2.35108	4.98655	-1.28558	0.894768	-0.334058	0.232508
32	25.7252	18.1905	43.9157	51.1182	25.2093	25.9088	42.4271	0.547595	0.0856827	2.36005	5.00559	-1.24608	0.867871	-0.322784	0.224811
33	25.9255	17.5057	43.4312	50.7898	25.0982	25.6916	41.3666	0.52818	0.0831824	2.36654	5.01935	-1.21181	0.844365	-0.311283	0.216896
34	26.3213	18.1105	44.4318	52.4736	25.4293	27.0443	38.9547	0.508518	0.0806405	2.43415	5.16274	-1.10966	0.773479	-0.299649	0.208869
35	26.9539	18.8359	45.7898	54.1336	26.4154	27.7182	36.3129	0.488808	0.0780804	2.42156	5.13604	-1.03902	0.724571	-0.287981	0.200826
36	26.7511	18.0367	44.7878	54.7836	24.2856	30.498	35.6173	0.469262	0.0755236	2.72723	5.78435	-0.909991	0.635091	-0.276373	0.192888
37	26.6586	17.5693	44.2279	53.925	25.1299	28.7951	34.5728	0.450187	0.072994	2.60412	5.52324	-0.921693	0.644615	-0.264918	0.185269
38	26.2161	18.1737	44.3897	53.5199	24.7987	28.7212	32.9921	0.432319	0.0705144	2.58801	5.48909	-0.883844	0.622157	-0.253714	0.178605
39	27.0203	18.1645	45.1848	54.4353	25.8446	28.5907	31.0288	0.415837	0.0681065	2.53133	5.36886	-0.849332	0.605031	-0.242848	0.172989
40	26.7644	17.9873	44.7517	54.6457	25.1558	29.4899	29.9722	0.400534	0.0657864	2.63628	5.59145	-0.788501	0.570409	-0.232398	0.168137
41	27.2437	17.8906	45.1343	54.7707	23.4748	31.2959	28.444	0.386201	0.0635613	2.77332	5.88211	-0.71127	0.523819	-0.222392	0.163809
42	26.6808	18.6274	45.3082	54.9087	25.8095	29.0992	27.1118	0.372655	0.0614282	2.56906	5.44888	-0.731858	0.549807	-0.212816	0.159839
43	26.3677	17.5813	43.949	53.3433	24.3916	28.9517	26.746	0.359773	0.0593848	2.63552	5.58984	-0.703481	0.539262	-0.203655	0.156118
44	25.4256	17.9331	43.3587	50.4768	24.0083	26.4686	25.9444	0.347493	0.0574285	2.44159	5.17853	-0.73679	0.576985	-0.194898	0.152594
45	25.6291	17.4927	43.1218	49.4669	23.5832	25.8837	24.9689	0.33575	0.0555551	2.40098	5.0924	-0.72067	0.57645	-0.186542	0.149208
46	24.9381	17.0913	42.0295	47.9127	22.0223	25.8904	24.5236	0.324502	0.0537622	2.46415	5.22637	-0.689742	0.563628	-0.178576	0.145925
47	24.5558	17.0863	41.6421	46.8028	22.8945	23.9083	23.7003	0.313711	0.0520475	2.29648	4.87076	-0.715303	0.597111	-0.170988	0.142723
48	24.5409	16.6576	41.1985	44.6825	20.6709	24.0116	22.9455	0.303376	0.0504092	2.33132	4.94466	-0.682089	0.581379	-0.163778	0.139597
49	23.3741	15.4232	38.7973	42.3045	19.8361	22.4685	23.3483	0.293449	0.0488453	2.31649	4.91319	-0.698487	0.607594	-0.156937	0.136513
50	23.1456	15.2447	38.3902	41.5963	16.4337	25.1625	22.6233	0.283946	0.0473529	2.62176	5.56066	-0.597995	0.530457	-0.150471	0.133476
51	22.9842	14.1004	37.0846	40.8894	16.7623	24.1271	22.47	0.274836	0.0459303	2.60238	5.51956	-0.598376	0.540776	-0.144368	0.130468
52	22.9159	14.0774	36.9933	39.1428	16.3561	22.7867	21.6292	0.266121	0.0445745	2.46358	5.22516	-0.608657	0.559846	-0.138625	0.127496
53	21.916	14.078	35.994	36.1708	16.067	20.1038	21.3664	0.257778	0.0432832	2.23414	4.73853	-0.663039	0.619795	-0.13324	0.124538
54	21.4949	14.4842	35.9791	34.8518	16.4354	18.4164	20.5677	0.249821	0.0420542	2.0476	4.34288	-0.696785	0.660876	-0.128209	0.121612
55	21.588	14.1746	35.7626	35.5643	15.6658	19.8984	19.938	0.242231	0.0408861	2.22572	4.72068	-0.620773	0.59656	-0.123526	0.118704
56	21.8885	14.2318	36.1203	36.1022	16.738	19.3642	19.0453	0.234995	0.0397781	2.14441	4.54822	-0.615477	0.59805	-0.119185	0.115809
57	21.6098	13.9601	35.5699	34.6869	15.422	19.2649	18.6921	0.228109	0.0387273	2.16741	4.597	-0.597979	0.586295	-0.115179	0.112931
58	21.0572	13.2402	34.2974	34.8119	15.1794	19.6325	18.8194	0.221887	0.0377327	2.29008	4.85718	-0.569504	0.560691	-0.111807	0.11008
59	21.2867	13.7309	35.0176	34.3504	14.8851	19.4653	18.1814	0.217547	0.0367923	2.22368	4.71635	-0.566764	0.551089	-0.110302	0.107245
60	20.9727	13.4945	34.4672	33.5773	13.9182	19.6591	18.2635	0.213478	0.0359053	2.28108	4.83809	-0.555078	0.531431	-0.109052	0.104426
61	20.7696	12.8835	33.6531	33.0057	14.0644	18.9413	18.526	0.209637	0.0350704	2.25188	4.77616	-0.570845	0.537218	-0.108012	0.101625
62	21.0334	12.5124	33.5458	33.5005	13.6988	19.8017	18.4424	0.206003	0.0342862	2.3623	5.01035	-0.541354	0.499258	-0.107158	0.0988443
63	21.1448	13.1781	34.3228	33.3889	14.0945	19.2944	17.905	0.202656	0.0335524	2.24869	4.76938	-0.551994	0.498739	-0.106471	0.0961857
64	21.0465	12.8497	33.8961	33.4997	13.4629	20.0369	18.0416	0.199977	0.0328669	2.36543	5.01699	-0.528856	0.469536	-0.105934	0.0940427
65	20.3243	12.7392	33.0635	33.4401	13.1937	20.2464	18.4235	0.197994	0.0322296	2.44913	5.19452	-0.521509	0.456864	-0.105531	0.0924633
66	20.5967	12.5341	33.1307	33.3239	13.7905	19.5334	18.3413	0.196172	0.0316401	2.35897	5.00328	-0.53881	0.46548	-0.105248	0.0909241
67	20.9029	13.2784	34.1812	33.1651	14.2075	18.9577	17.7451	0.194494	0.031097	2.21977	4.70805	-0.555213	0.472375	-0.105072	0.0894223
68	21.0578	13.4436	34.5015	33.0079	14.8277	18.1802	17.5653	0.192944	0.0306001	2.10823	4.47148	-0.577757	0.484102	-0.104989	0.0879554
69	20.6477	13.4083	34.056	32.5721	14.5588	18.0133	17.7939	0.191507	0.0301495	2.11536	4.4866	-0.584193	0.481254	-0.104986	0.0865206
70	20.4569	13.1292	33.5861	32.0913	14.7875	17.3038	18.0563	0.19017	0.0297453	2.06167	4.37273	-0.607502	0.492324	-0.105053	0.0851172
71	20.633	12.8447	33.4777	32.5639	13.895	18.6689	18.1362	0.188928	0.0293883	2.22959	4.72889	-0.564815	0.449947	-0.105177	0.083751
72	20.9394	12.8285	33.7679	33.0153	13.658	19.3572	18.0072	0.187763	0.0290788	2.29275	4.86284	-0.544536	0.425946	-0.105344	0.0824193
73	20.6915	12.4183	33.1097	32.5707	13.1763	19.3944	18.4031	0.186648	0.0288154	2.34464	4.9729	-0.544666	0.418691	-0.10554	0.0811083
74	20.3319	12.3954	32.7272	32.3744	12.9022	19.4722	18.6515	0.185567	0.0285946	2.38031	5.04855	-0.543574	0.41015	-0.105752	0.0798153
75	20.5227	12.5853	33.108	32.7585	13.2102	19.5484	18.4748	0.184504	0.0284101	2.36135	5.00833	-0.54266	0.402315	-0.105967	0.0785377
76	20.5779	12.3829	32.9607	32.7796	12.9022	19.8774	18.5951	0.183446	0.0282536	2.41214	5.11606	-0.53427	0.388788	-0.106174	0.0772727
77	20.7692	12.4507	33.2199	32.6886	13.4756	19.213	18.4849	0.182381	0.0281168	2.31473	4.90945	-0.553772	0.395744	-0.10636	0.0760205
78	20.7019	12.7769	33.4787	32.5802	13.1505	19.4297	18.3639	0.1813	0.0279921	2.32186	4.92458	-0.548492	0.385226	-0.10651	0.0747905
79	20.5052	12.8532	33.3583	32.2078	13.3686	18.8392	18.4466	0.180183	0.0278726	2.25916	4.79159	-0.567006	0.391165	-0.106609	0.073574
80	20.0292	13.1809	33.2101	32.0518	13.7865	18.2653	18.5354	0.179002	0.0277525	2.20007	4.66627	-0.583882	0.396183	-0.106644	0.0723579
81	19.9749	12.5495	32.5243	31.388	13.5866	17.8014	18.9216	0.177743	0.0276268	2.189	4.64279	-0.599172	0.399787	-0.106602	0.0711413
82	20.1545	12.3342	32.4887	31.1866	13.146	18.0407	18.9165	0.176409	0.0274911	2.22091	4.71048	-0.590495	0.387967	-0.106469	0.06994
83	20.4543	12.8681	33.3224	32.182	13.1181	19.0639	18.4052	0.175738	0.0273413	2.28801	4.8528	-0.557656	0.364859	-0.106232	0.0695063
84	20.5799	12.7507	33.3306	32.3152	13.6196	18.6956	18.3361	0.175514	0.0271746	2.24336	4.75809	-0.566691	0.372733	-0.105879	0.0696351
85	20.042	12.6826	32.7246	32.3366	13.0314	19.3052	18.5932	0.175208	0.0269889	2.36057	5.00668	-0.546611	0.361917	-0.105409	0.0697992
86	20.3502	12.3463	32.6965	32.7037	13.2352	19.4685	18.5048	0.174724	0.0267847	2.3818	5.05171	-0.538435	0.359074	-0.104822	0.0699022
87	20.953	12.3143	33.2673	32.6241	12.4378	20.1862	18.0672	0.174072	0.0265619	2.42684	5.14725	-0.516123	0.346722	-0.10412	0.0699515
88	20.4085	12.3642	32.7727	32.0278	13.002	19.0259	18.1965	0.173258	0.0263206	2.32137	4.92355	-0.543818	0.368265	-0.103308	0.0699494
89	20.0043	12.017	32.0213	30.7757	12.5746	18.2011	18.4569	0.172282	0.0260616	2.27358	4.82218	-0.562585	0.384054	-0.102388	0.0698938
90	19.6548	12.0111	31.6659	30.3794	11.9434	18.436	18.4766	0.17115	0.0257847	2.32891	4.93953	-0.549887	0.37856	-0.101365	0.0697851
91	20.0456	12.079	32.1245	31.0191	12.8781	18.141	18.0127	0.169871	0.0254902	2.25911	4.7915	-0.552604	0.383849	-0.100243	0.0696282
92	19.97	12.3084	32.2784	31.638	11.1819	20.4562	17.7074	0.168459	0.0251796	2.53489	5.37641	-0.485551	0.340405	-0.0990237	0.0694357
93	19.8508	11.9242	31.775	31.8426	12.1142	19.7284	17.7497	0.16691	0.0248526	2.48325	5.26689	-0.495491	0.35093	-0.0977113	0.0691986
94	20.5316	11.8884	32.42	32.3351	12.5233	19.8118	17.1484	0.165224	0.0245094	2.44446	5.18461	-0.48614	0.347863	-0.0963086	0.0689158
95	20.4635	12.1751	32.6386	32.7359	13.347	19.389	16.7684	0.163427	0.0241506	2.37622	5.03989	-0.489047	0.353869	-0.0948189	0.0686082
96	20.3934	12.6577	33.051	32.9091	13.5075	19.4016	16.2848	0.16151	0.0237773	2.3481	4.98023	-0.48061	0.351849	-0.0932454	0.0682642
97	20.1587	12.4377	32.5963	32.5579	11.7379	20.82	16.2186	0.159472	0.02339	2.55507	5.41921	-0.440081	0.326137	-0.0915915	0.0678803
98	20.5852	12.4029	32.9881	31.9878	13.5298	18.4579	15.7246	0.157347	0.0229886	2.23829	4.74734	-0.487123	0.365788	-0.0898677	0.0674792
99	19.6765	12.0752	31.7517	31.3778	12.5604	18.8174	16.0106	0.155121	0.022574	2.37067	5.0281	-0.468048	0.356314	-0.0880729	0.0670482
100	20.2243	12.4239	32.6482	31.338	12.7489	18.5891	15.2411	0.152791	0.0221466	2.2775	4.83051	-0.463757	0.35818	-0.0862082	0.0665823
101	20.1709	12.5367	32.7076	32.2631	13.381	18.8822	14.8741	0.15039	0.0217067	2.30923	4.89781	-0.446409	0.35011	-0.0842857	0.0661047
102	20.0101	12.3754	32.3855	31.6314	11.9518	19.6796	14.6691	0.147908	0.0212553	2.43069	5.1554	-0.418269	0.333408	-0.0823049	0.0656035
103	20.235	12.2262	32.4612	31.7013	13.1594	18.5419	14.2741	0.14535	0.0207931	2.2849	4.84619	-0.432979	0.350967	-0.080277	0.065073
104	19.8591	12.1641	32.0232	31.6495	12.7059	18.9436	14.0965	0.142732	0.0203208	2.36632	5.01888	-0.412818	0.340638	-0.0782036	0.0645288
105	20.3149	12.1855	32.5004	31.7897	12.9255	18.8642	13.5143	0.140068	0.019839	2.32177	4.92439	-0.403638	0.339297	-0.0760954	0.063973
106	20.0809	12.3279	32.4088	31.8598	12.0361	19.8237	13.1728	0.137354	0.0193482	2.44672	5.1894	-0.373457	0.320155	-0.0739627	0.0633913
107	19.7839	12.6001	32.384	30.9779	13.022	17.9559	12.7997	0.134603	0.0188494	2.21786	4.70401	-0.39994	0.349685	-0.0718148	0.0627886
108	19.6585	12.4359	32.0944	30.9637	13.0583	17.9054	12.5277	0.131847	0.0183439	2.23178	4.73353	-0.3893	0.347478	-0.0696606	0.0621865
109	19.845	12.0763	31.9213	31.3767	12.7503	18.6263	12.2079	0.129076	0.0178338	2.33425	4.95087	-0.362454	0.330594	-0.0675088	0.0615672
110	19.891	12.3865	32.2776	31.0717	12.725	18.3467	11.6902	0.126298	0.0173212	2.2735	4.822	-0.356834	0.332485	-0.0653708	0.0609268
111	20.1242	12.1331	32.2573	31.3655	12.0194	19.3461	11.3178	0.123525	0.0168145	2.39872	5.08761	-0.327012	0.311654	-0.0632536	0.060271
112	19.8992	12.1386	32.0378	31.8274	12.8619	18.9655	11.0226	0.120775	0.0163354	2.3672	5.02074	-0.323037	0.314775	-0.0611601	0.0596154
113	20.2811	12.3852	32.6664	32.0159	12.2758	19.7401	10.442	0.118051	0.0158737	2.41674	5.12583	-0.299631	0.298996	-0.059099	0.0589517
114	20.1528	12.1564	32.3092	31.3365	12.8782	18.4583	10.1951	0.115341	0.0154234	2.28518	4.84679	-0.309162	0.315695	-0.0570693	0.0582714
115	20.0057	12.355	32.3606	31.5939	12.783	18.8109	9.8262	0.112657	0.0149818	2.32453	4.93025	-0.293561	0.306722	-0.0550809	0.0575757
116	20.2704	12.1861	32.4565	31.583	11.963	19.6199	9.4513	0.11002	0.0145483	2.41736	5.12714	-0.27105	0.290143	-0.0531483	0.0568713
117	20.0436	11.952	31.9956	31.6248	12.897	18.7278	9.29718	0.107704	0.0141226	2.3413	4.96582	-0.275186	0.299947	-0.051533	0.056171
118	19.9347	12.426	32.3606	31.2714	12.7544	18.517	9.03453	0.106115	0.0137054	2.28927	4.85546	-0.273645	0.299672	-0.0506482	0.0554668
119	20.3584	12.4166	32.775	31.6152	13.2486	18.3665	8.82317	0.104849	0.0132977	2.24123	4.75357	-0.273049	0.298422	-0.0500974	0.0547511
120	20.389	12.7816	33.1706	31.9528	13.093	18.8599	8.62092	0.103564	0.0128985	2.27456	4.82427	-0.262698	0.286481	-0.0495392	0.0540248
121	19.919	13.1434	33.0624	31.7013	13.4959	18.2054	8.55001	0.102259	0.0125079	2.20228	4.67097	-0.269088	0.292809	-0.0489705	0.0532886
122	20.0494	12.6627	32.7121	32.0111	13.5842	18.4269	8.53895	0.100942	0.0121263	2.25281	4.77812	-0.263144	0.285777	-0.0483908	0.0525511
123	20.6476	12.3151	32.9627	32.3981	13.3983	18.9997	8.36843	0.0996109	0.0117529	2.30571	4.89034	-0.251576	0.272799	-0.0477894	0.0518215
124	20.2938	12.4833	32.7771	31.95	12.758	19.192	8.30636	0.0982604	0.0113954	2.34288	4.96918	-0.246036	0.26651	-0.047168	0.0510924
125	19.7787	12.4549	32.2337	31.5855	12.4882	19.0973	8.33183	0.0968856	0.0110666	2.36933	5.02527	-0.243897	0.263962	-0.0465286	0.050357
126	20.0137	12.3581	32.3718	31.7413	13.2712	18.4701	8.18337	0.0955021	0.0107646	2.28247	4.84104	-0.248441	0.268639	-0.0458858	0.0496162
127	20.209	12.5038	32.7129	31.8388	13.1008	18.738	7.98297	0.0941144	0.0104837	2.29123	4.85961	-0.241498	0.26086	-0.0452436	0.0488708
128	20.446	12.188	32.634	32.2908	13.2102	19.0806	7.88674	0.0927124	0.010222	2.33878	4.96047	-0.233723	0.25223	-0.0445908	0.0481216
129	20.8562	12.299	33.1551	33.1611	12.2729	20.8882	7.64969	0.0913122	0.00997785	2.51806	5.34073	-0.211414	0.228062	-0.0439266	0.0473855
130	20.9649	12.1812	33.146	34.1176	12.6538	21.4638	7.53223	0.089913	0.00975232	2.58984	5.49295	-0.201597	0.217478	-0.0432529	0.0466601
131	21.0709	12.3623	33.4332	35.1208	13.5054	21.6154	7.35173	0.0885052	0.00954481	2.58584	5.48447	-0.197069	0.212632	-0.0425715	0.0459337
132	21.5577	12.5085	34.0663	35.5689	13.859	21.7099	7.09981	0.0871059	0.00936031	2.54938	5.40715	-0.192999	0.208233	-0.0418993	0.0452066
133	21.4779	12.7683	34.2463	35.7007	14.1487	21.5519	6.94992	0.0857145	0.00920435	2.51729	5.33908	-0.191328	0.206383	-0.0412349	0.0444796
134	21.4609	12.5786	34.0395	36.0614	13.0295	23.0319	6.87912	0.0843226	0.00911311	2.70706	5.74159	-0.176563	0.190422	-0.0405692	0.0437535
135	21.3738	12.7516	34.1253	36.5769	13.8594	22.7175	6.74936	0.0829327	0.0091036	2.66314	5.64844	-0.175754	0.189534	-0.0399021	0.0430306
136	21.7249	13.0771	34.802	37.1905	14.2736	22.9169	6.50857	0.0815639	0.00913731	2.63379	5.58618	-0.171282	0.184784	-0.0392353	0.0423286
137	22.2528	13.1798	35.4326	37.6407	14.7611	22.8797	6.28379	0.0802077	0.0091924	2.58314	5.47874	-0.16858	0.181983	-0.0385707	0.0416371
138	22.2361	12.9564	35.1925	38.1233	14.3341	23.7892	6.21834	0.0788633	0.00926485	2.70439	5.73592	-0.159497	0.172265	-0.0379141	0.0409492
139	22.0759	12.5621	34.638	37.1979	12.2771	24.9208	6.30124	0.0795144	0.00935229	2.87831	6.1048	-0.151774	0.167356	-0.0378121	0.0417023
140	21.468	12.3399	33.808	35.8895	13.2535	22.636	6.84816	0.0832371	0.00945291	2.67693	5.67768	-0.177899	0.191273	-0.0400951	0.043142
141	20.4967	12.3195	32.8162	35.0903	11.9892	23.101	7.58174	0.0877309	0.0095668	2.8169	5.97456	-0.186496	0.193301	-0.0430864	0.0446444
142	21.7469	11.9847	33.7316	36.222	12.8658	23.3561	7.89521	0.0922681	0.00969219	2.77022	5.87553	-0.197575	0.197472	-0.0461462	0.046122
143	21.9688	12.4985	34.4673	37.1774	11.5094	25.668	8.24882	0.0968328	0.00982836	2.97826	6.31679	-0.192033	0.185522	-0.0492622	0.0475706
144	21.2258	12.6767	33.9025	36.8578	13.2486	23.6092	8.92895	0.10145	0.00997512	2.78493	5.90673	-0.222551	0.207957	-0.0524354	0.0490141
145	21.9224	12.4979	34.4203	37.5835	13.8489	23.7346	9.33421	0.106094	0.0101339	2.7582	5.85005	-0.234521	0.212463	-0.0556666	0.0504278
146	21.4916	12.5537	34.0453	36.9401	12.4475	24.4926	9.99608	0.110762	0.0103067	2.87779	6.10368	-0.240696	0.21152	-0.0589561	0.0518062
147	21.9967	12.8946	34.8913	37.074	13.6192	23.4548	10.3068	0.115455	0.010488	2.68923	5.70376	-0.265721	0.226649	-0.0623063	0.053149
148	21.5798	12.3773	33.9571	37.2043	11.7603	25.444	11.1751	0.120213	0.0106765	2.99761	6.35782	-0.258392	0.214149	-0.0657373	0.0544759
149	21.9024	12.74	34.6423	38.0496	14.1602	23.8894	11.5333	0.124993	0.0108731	2.75852	5.85073	-0.289807	0.233491	-0.0692213	0.0557722
150	22.0811	12.6484	34.7295	37.8997	13.1831	24.7167	12.0915	0.129786	0.0110765	2.84676	6.03789	-0.294349	0.230744	-0.0727534	0.0570322
151	21.9547	12.6585	34.6132	37.338	13.6841	23.6539	12.7295	0.134586	0.0112861	2.73355	5.79776	-0.322708	0.246288	-0.0763308	0.0582555
152	21.0266	12.2036	33.2301	36.0683	12.9271	23.1411	13.8869	0.139392	0.0115022	2.78552	5.90799	-0.345487	0.256881	-0.0799496	0.0594428
153	21.082	12.6147	33.6967	35.3339	11.2677	24.0662	14.321	0.144201	0.0117241	2.85686	6.0593	-0.347571	0.251881	-0.0836062	0.060595
154	21.3108	12.4314	33.7422	35.0987	12.7114	22.3873	14.9382	0.149023	0.0119509	2.65421	5.62949	-0.389973	0.275728	-0.0872974	0.0617252
155	20.2455	12.1432	32.3887	33.9052	11.9682	21.937	16.2215	0.153841	0.0121834	2.71017	5.74817	-0.414988	0.286405	-0.0910198	0.0628216
156	21.2958	12.6782	33.974	34.8653	13.3017	21.5636	16.1004	0.158652	0.0124208	2.53858	5.38423	-0.439609	0.296378	-0.0947701	0.0638816
157	21.6022	12.8057	34.4078	36.0778	12.8546	23.2231	16.5332	0.163451	0.0126639	2.70028	5.72721	-0.424453	0.279612	-0.098545	0.0649057
158	21.2252	12.6925	33.9177	36.8034	12.2424	24.5609	17.4154	0.168235	0.0129153	2.89667	6.14374	-0.416755	0.268316	-0.102341	0.0658939
159	21.4764	12.6508	34.1272	37.1187	12.9261	24.1925	17.9567	0.173001	0.013178	2.83586	6.01477	-0.438774	0.276317	-0.106155	0.0668465
160	21.6847	12.0712	33.7559	36.419	12.1801	24.2389	18.8055	0.177747	0.0134522	2.87314	6.09384	-0.454424	0.279905	-0.109983	0.0677638
161	21.72	12.661	34.381	36.5501	13.38	23.1701	19.1092	0.182475	0.0137316	2.69525	5.71654	-0.491732	0.29664	-0.113829	0.0686459
162	22.041	12.5	34.541	37.7352	13.0517	24.6835	19.6727	0.187199	0.0140149	2.85831	6.06237	-0.477061	0.281617	-0.117706	0.0694931
163	21.4761	12.5159	33.992	37.326	13.7157	23.6102	20.6487	0.191901	0.0143019	2.77805	5.89214	-0.515749	0.298119	-0.121595	0.0703057
164	20.9548	13.093	34.0478	35.5158	13.515	22.0007	21.2729	0.19657	0.0145914	2.58598	5.48476	-0.571002	0.323382	-0.125485	0.0710851
165	21.1732	13.3497	34.5229	34.7197	13.8805	20.8391	21.6358	0.201208	0.0148838	2.41439	5.12085	-0.621106	0.344814	-0.129374	0.0718337
166	20.8535	13.0764	33.93	34.7102	13.6091	21.1012	22.67	0.205808	0.0151801	2.48791	5.27676	-0.632801	0.344669	-0.133258	0.0725492
167	21.1291	12.654	33.7831	35.0956	13.0462	22.0494	23.4306	0.210364	0.015479	2.61051	5.5368	-0.623586	0.332861	-0.137134	0.0732301
168	20.703	12.8766	33.5796	34.6762	14.2461	20.4301	24.2384	0.214875	0.0157752	2.4335	5.16137	-0.690467	0.361722	-0.140998	0.0738768
169	20.7685	13.028	33.7965	33.9726	13.6698	20.3028	24.7399	0.219337	0.0160682	2.40284	5.09634	-0.713532	0.367005	-0.144848	0.0744895
170	21.5673	12.7773	34.3446	34.7449	13.6499	21.095	24.9902	0.223747	0.0163583	2.45724	5.21171	-0.704849	0.355933	-0.148678	0.0750685
171	21.1286	13.0359	34.1644	35.4522	13.0013	22.4509	25.7616	0.228101	0.0166444	2.62814	5.5742	-0.680423	0.337544	-0.152487	0.075614
172	21.0541	13.199	34.2531	35.5687	13.0421	22.5266	26.3339	0.232397	0.0169268	2.63032	5.57882	-0.696984	0.339347	-0.156271	0.0761263
173	20.6011	13.081	33.6821	34.9033	13.8633	21.04	27.4356	0.236632	0.0172055	2.49956	5.30149	-0.760553	0.364101	-0.160026	0.0766056
174	21.2468	13.011	34.2578	34.4215	13.7029	20.7186	27.6144	0.240801	0.0174804	2.42429	5.14184	-0.790977	0.372123	-0.163749	0.0770523
175	21.4385	13.1941	34.6326	34.9295	14.1151	20.8143	27.934	0.244903	0.0177512	2.40765	5.10655	-0.804862	0.372468	-0.167437	0.0774665
176	21.2555	13.4074	34.663	36.3817	13.7738	22.6079	28.502	0.248934	0.0180175	2.60721	5.52981	-0.758306	0.345192	-0.171086	0.0778486
177	21.656	13.3796	35.0356	37.5547	14.6244	22.9302	28.7903	0.252891	0.0182794	2.61726	5.55112	-0.762876	0.341404	-0.174693	0.0781988
178	21.7381	13.7196	35.4577	37.5148	15.3365	22.1783	29.0258	0.256771	0.0185369	2.50339	5.3096	-0.803755	0.354031	-0.178254	0.0785173
179	21.9118	13.8817	35.7935	36.7538	15.5184	21.2355	29.3163	0.260571	0.0187899	2.37252	5.03202	-0.85735	0.371601	-0.181766	0.0788044
180	21.3167	13.4521	34.7688	35.5031	14.2481	21.255	30.7638	0.264287	0.0190384	2.44718	5.19037	-0.871856	0.372209	-0.185226	0.0790603
181	20.6091	13.3406	33.9497	34.6542	14.3401	20.3141	32.0741	0.267916	0.0192818	2.39261	5.07463	-0.931728	0.391472	-0.188631	0.0792854
182	20.4364	13.1192	33.5555	33.8206	14.8884	18.9322	33.0243	0.271456	0.0195206	2.25667	4.78631	-1.01458	0.419988	-0.191976	0.0794799
183	20.6672	13.5877	34.2548	33.1937	14.8594	18.3344	32.907	0.274903	0.0197546	2.14205	4.54321	-1.06525	0.434467	-0.195259	0.079644
184	20.7119	13.2585	33.9704	33.0713	15.0419	18.0294	33.7343	0.278256	0.0199836	2.12323	4.5033	-1.10092	0.442517	-0.198476	0.0797804
185	20.6274	13.9299	34.5573	33.1778	14.4384	18.7394	33.6833	0.281513	0.020208	2.1687	4.59974	-1.07656	0.426643	-0.201624	0.0798894
186	20.7991	14.1944	34.9935	34.6803	16.4031	18.2772	33.7644	0.284671	0.0204277	2.08923	4.43119	-1.12104	0.437875	-0.204701	0.0799696
187	21.0852	14.4359	35.5211	36.3856	17.6054	18.7803	33.7543	0.287741	0.0206425	2.1145	4.48478	-1.10666	0.426395	-0.20772	0.0800207
188	22.2878	14.4835	36.7713	36.7648	17.7347	19.0301	33.0741	0.290708	0.0208529	2.07073	4.39195	-1.10702	0.420614	-0.210665	0.0800431
189	21.4996	14.6636	36.1632	36.9845	17.4679	19.5166	34.0905	0.293564	0.0210591	2.15958	4.58039	-1.09421	0.410179	-0.213527	0.0800369
190	21.5684	14.4824	36.0508	37.2131	16.1045	21.1085	34.6314	0.296305	0.0212612	2.3419	4.96709	-1.02585	0.379496	-0.216303	0.0800024
191	21.5226	14.7462	36.2688	37.2371	17.4317	19.8054	34.8508	0.298928	0.0214602	2.1845	4.63326	-1.10762	0.40425	-0.218989	0.0799398
192	21.8149	14.2221	36.037	38.5045	17.5293	20.9752	35.4913	0.301431	0.0216572	2.32847	4.93861	-1.05748	0.381137	-0.221581	0.0798493
193	22.6112	14.9466	37.5579	40.0454	18.391	21.6544	34.4453	0.303809	0.0218551	2.30667	4.89237	-1.03481	0.368219	-0.224077	0.0797312
194	23.2783	15.5446	38.8229	41.0208	18.989	22.0317	33.6732	0.306059	0.0220581	2.27007	4.81475	-1.02795	0.361244	-0.226473	0.0795857
195	23.3136	15.181	38.4946	42.3722	18.4183	23.9539	34.303	0.308179	0.0222557	2.48939	5.27991	-0.955702	0.331795	-0.228766	0.0794131
196	23.3504	15.7067	39.057	44.1838	20.7177	23.4661	34.1314	0.310171	0.0224433	2.40343	5.0976	-0.984303	0.337616	-0.230952	0.079219
197	24.2736	16.4598	40.7334	45.5096	21.4783	24.0313	33.0236	0.312029	0.0226201	2.35996	5.00538	-0.969718	0.328765	-0.233027	0.0790019
198	23.8206	16.4023	40.223	45.2312	22.2795	22.9517	33.7216	0.313748	0.0227858	2.28239	4.84087	-1.02398	0.343186	-0.234989	0.0787586
199	23.4358	16.5994	40.0352	45.2047	20.4136	24.7911	34.1451	0.315323	0.0229403	2.47695	5.25353	-0.955474	0.316662	-0.236834	0.0784891
200	24.3988	16.5291	40.9278	45.488	22.2644	23.2235	33.6436	0.316751	0.0230832	2.26974	4.81405	-1.02727	0.336712	-0.238558	0.0781936
201	23.8021	16.0406	39.8427	45.6416	22.0573	23.5843	34.7917	0.318028	0.0232141	2.36776	5.02193	-1.01829	0.330187	-0.240156	0.077872
202	24.5778	16.352	40.9298	45.3902	21.4555	23.9347	34.0751	0.319153	0.023333	2.33907	4.96107	-1.00959	0.323924	-0.241626	0.0775261
203	23.7965	16.4865	40.2829	45.3718	22.2574	23.1144	34.8137	0.32013	0.0234396	2.29511	4.86785	-1.05197	0.334118	-0.242966	0.0771643
204	24.3809	16.2489	40.6298	47.8001	21.7681	26.032	34.6901	0.320948	0.0235336	2.56329	5.43664	-0.938087	0.294965	-0.244171	0.0767773
205	24.8838	17.0437	41.9275	48.5968	23.5621	25.0347	33.7612	0.321603	0.0236147	2.38839	5.06568	-0.979593	0.305038	-0.245238	0.076365
206	24.8768	16.7266	41.6034	48.1319	23.1067	25.0252	34.1533	0.322092	0.0236825	2.40605	5.10314	-0.983712	0.303418	-0.246164	0.0759286
207	24.4173	16.8264	41.2437	47.8848	23.3215	24.5633	34.5643	0.322419	0.023737	2.38264	5.0535	-1.00534	0.307264	-0.246945	0.0754744
208	24.9136	17.4527	42.3663	47.7155	22.8445	24.871	33.7336	0.322578	0.0237777	2.34924	4.98266	-0.996629	0.301942	-0.247578	0.0749995
209	24.4783	17.03	41.5083	47.9543	21.1449	26.8093	34.4956	0.322561	0.0238044	2.58384	5.48024	-0.925493	0.277942	-0.24806	0.0745005
210	24.7435	17.0713	41.8148	48.6621	22.0612	26.6009	34.2921	0.322369	0.0238168	2.54669	5.40143	-0.936069	0.278849	-0.248387	0.0739819
211	24.5461	16.5301	41.0762	49.3551	19.9547	29.4004	34.9347	0.322001	0.0238147	2.86377	6.07396	-0.845422	0.249811	-0.248556	0.0734455
212	25.6988	16.7805	42.4793	50.9285	21.1846	29.744	33.7769	0.321621	0.0237979	2.80026	5.93925	-0.836452	0.245842	-0.248563	0.0730581
213	25.9367	17.4796	43.4164	52.3253	20.2629	32.0624	33.0284	0.321662	0.0237662	2.95322	6.26367	-0.775654	0.228725	-0.248408	0.0732548
214	26.184	17.9417	44.1257	53.9366	20.6749	33.2617	32.4527	0.321556	0.0237199	3.01491	6.39451	-0.746799	0.221154	-0.248092	0.073464
215	25.9962	19.3074	45.3035	55.1361	23.4018	31.7343	31.6188	0.321255	0.0236593	2.80565	5.95069	-0.78057	0.232111	-0.24762	0.0736351
216	26.812	20.9506	49.3252	55.4652	22.9436	32.5216	28.9149	0.320755	0.0235847	2.63862	5.59643	-0.759502	0.226813	-0.246995	0.0737601
217	26.9452	17.9634	50.2374	54.3735	20.8656	33.5079	28.2952	0.320059	0.0234965	2.67077	5.66461	-0.73697	0.220985	-0.24622	0.0738381
218	25.9275	18.9387	48.7123	52.9912	17.7875	35.2037	29.0699	0.319166	0.0233949	2.88992	6.12942	-0.697618	0.210086	-0.245299	0.0738662
219	25.6553	21.5809	47.2362	51.6028	18.5604	33.0423	29.8524	0.318083	0.0232804	2.79796	5.93438	-0.739408	0.223578	-0.244236	0.0738478
220	24.8241	19.022	45.6826	49.1491	17.0673	32.0818	30.7113	0.316806	0.0231531	2.80939	5.95861	-0.75755	0.22996	-0.243033	0.0737738
221	24.7122	18.1603	45.6566	47.4479	15.6676	31.7803	30.5674	0.315344	0.0230135	2.78544	5.90782	-0.760519	0.23175	-0.241694	0.07365
222	25.0508	19.0498	46.2211	47.3711	14.1844	33.1866	30.0013	0.313703	0.0228618	2.87411	6.09589	-0.726068	0.222073	-0.240223	0.0734808
223	24.3676	16.2451	46.5812	47.2228	13.6847	33.5382	29.586	0.311883	0.0226984	2.88519	6.11938	-0.713682	0.219134	-0.238622	0.0732609
224	24.3609	16.2406	47.384	47.1223	15.0499	32.0724	28.8584	0.309887	0.0225236	2.70812	5.74383	-0.739025	0.227691	-0.236897	0.0729897
225	24.8754	18.4166	46.4991	47.7117	14.5166	33.1952	29.1789	0.307718	0.0223377	2.8562	6.0579	-0.708222	0.218952	-0.235049	0.0726687
226	24.721	18.3219	45.7879	46.942	13.9048	33.0372	29.3825	0.305382	0.0221411	2.88594	6.12098	-0.705669	0.218894	-0.233083	0.0722991
227	23.76	15.84	45.2632	45.9626	12.4733	33.4892	29.4579	0.302889	0.0219339	2.96016	6.2784	-0.690423	0.214848	-0.231002	0.0718871
228	24.0087	16.0058	47.0972	46.0961	13.0792	33.0169	28.0938	0.300242	0.0217167	2.81311	5.9665	-0.693855	0.216631	-0.228809	0.0714332
229	24.5113	16.3409	47.2957	46.785	13.1549	33.6301	27.6612	0.297442	0.0214896	2.85009	6.04493	-0.675068	0.211393	-0.226508	0.0709342
230	25.0864	16.7243	47.9178	48.118	13.4599	34.6581	27.0256	0.294494	0.021253	2.89661	6.14361	-0.646617	0.203106	-0.224102	0.0703912
231	25.2823	16.8548	50.0296	49.9418	14.7708	35.171	25.5727	0.291401	0.0210073	2.81192	5.96398	-0.630278	0.198542	-0.221595	0.0698056
232	25.6408	17.0939	50.4666	51.887	14.2058	37.6813	25.0464	0.288169	0.0207527	2.98686	6.33503	-0.58235	0.183953	-0.218991	0.0691786
233	25.8119	17.2079	50.4397	52.8404	15.9394	36.901	24.7512	0.284803	0.0204896	2.92642	6.20683	-0.586913	0.185917	-0.216291	0.0685116
234	25.0989	16.7326	49.5226	50.9183	14.9498	35.9685	24.8866	0.281307	0.0202182	2.90585	6.16321	-0.593594	0.188519	-0.213501	0.0678059
235	25.3709	16.914	48.9347	49.0352	14.8761	34.1591	24.8436	0.277687	0.019939	2.79206	5.92185	-0.617285	0.196552	-0.210624	0.0670628
236	24.7549	16.5032	47.8125	48.2953	12.4838	35.8115	25.0722	0.273946	0.0196522	2.99851	6.35974	-0.581279	0.185528	-0.207663	0.0662835
237	24.2945	16.1964	46.6172	47.2532	12.087	35.1662	25.3364	0.27009	0.0193581	3.01687	6.39867	-0.582244	0.186297	-0.204621	0.0654693
238	23.6312	15.7541	44.4949	45.4368	11.3247	34.1121	26.15	0.266125	0.0190571	3.06781	6.50671	-0.590708	0.189446	-0.201502	0.0646231
239	24.0806	16.0537	45.1329	43.0493	9.62495	33.4243	25.3704	0.262056	0.0187494	2.96343	6.28534	-0.59332	0.190726	-0.198309	0.0637471
240	22.6572	15.1048	43.1979	40.3874	9.56906	30.8184	26.0765	0.257887	0.0184355	2.85267	6.05042	-0.63374	0.204187	-0.195047	0.0628406
241	21.9351	17.8357	40.8398	39.0743	7.39846	31.6758	27.1035	0.253621	0.0181156	3.1052	6.58601	-0.605692	0.19557	-0.191717	0.0619042
242	23.2899	16.2153	44.1689	42.1651	10.7367	31.4284	24.6569	0.249264	0.01779	2.85184	6.04866	-0.599229	0.193904	-0.188325	0.0609392
243	22.7975	15.1983	59.0048	51.5133	17.6763	33.837	18.3334	0.244819	0.0174591	2.31414	4.9082	-0.547077	0.177391	-0.184872	0.0599469
244	24.4369	16.2913	49.396	47.8133	12.2069	35.6063	21.3461	0.240292	0.0171232	2.90906	6.17002	-0.509516	0.16555	-0.181364	0.0589285
245	24.5014	16.3343	47.4646	47.418	11.4886	35.9293	21.6218	0.235687	0.0167826	3.02788	6.42203	-0.494871	0.161111	-0.177802	0.0578854
246	23.8222	15.8815	46.3156	45.3817	7.43875	37.9429	21.7086	0.23101	0.0164375	3.27753	6.95153	-0.459273	0.149808	-0.174191	0.056819
247	24.1356	16.0904	44.8988	44.8051	8.65486	36.1502	21.9237	0.226265	0.0160885	3.22041	6.83037	-0.471809	0.154187	-0.170534	0.0557304
248	23.6069	15.7379	44.61	45.0403	8.01327	37.027	21.5864	0.221456	0.0157357	3.32009	7.0418	-0.450612	0.147528	-0.166835	0.054621
249	23.9884	19.8275	43.9957	44.9257	9.09121	35.8345	21.3974	0.216589	0.0153794	3.25796	6.91003	-0.455146	0.149278	-0.163097	0.0534921
250	24.1016	16.1233	46.9177	45.9702	8.8251	37.145	19.6022	0.211668	0.0150201	3.16691	6.7169	-0.428934	0.140925	-0.159323	0.052345
251	24.0237	16.0158	47.2	46.1916	7.35424	38.8373	19.0179	0.206698	0.0146579	3.2913	6.98074	-0.400436	0.131785	-0.155517	0.051181
252	24.4604	16.3069	47.5704	46.7673	10.1401	36.6272	18.4053	0.201683	0.0142933	3.07985	6.53225	-0.414136	0.136518	-0.151682	0.0500012
253	24.3631	16.2421	49.1523	47.6928	10.2369	37.456	17.3627	0.196629	0.0139266	3.04911	6.46706	-0.394696	0.13032	-0.147821	0.0488071
254	25.8498	17.2332	51.8908	48.6624	13.357	35.3054	16.0116	0.19154	0.013558	2.72209	5.77345	-0.407751	0.134841	-0.14394	0.0476001
255	24.1913	16.1276	49.4995	45.9705	9.7761	36.1944	16.3353	0.186421	0.0131879	2.92471	6.20322	-0.387071	0.1282	-0.14004	0.0463815
256	23.1063	15.4042	45.5961	43.1258	9.93765	33.1881	17.2361	0.181278	0.0128167	2.91175	6.17572	-0.410208	0.136066	-0.136125	0.0451525
257	22.5053	15.3922	42.741	40.6806	9.16723	31.5134	17.8541	0.176114	0.0124446	2.94921	6.25516	-0.419536	0.139364	-0.132199	0.0439145
258	22.6919	18.2871	40.979	38.2212	8.28063	29.9406	18.0666	0.170935	0.012072	2.92201	6.19747	-0.428608	0.142583	-0.128266	0.0426688
259	21.7345	17.9103	39.6449	36.7344	8.52917	28.2053	18.1029	0.165745	0.0116991	2.8476	6.03967	-0.441064	0.146928	-0.124328	0.0414167
260	20.9618	17.0256	37.9875	35.218	6.39767	28.8204	18.2919	0.160549	0.0113264	3.03369	6.43435	-0.41847	0.139597	-0.120389	0.0401595
261	20.7327	16.1852	36.9179	33.5553	7.52918	26.0261	18.2096	0.155351	0.0109541	2.82135	5.98398	-0.44749	0.149473	-0.116453	0.0388984
262	20.6804	14.922	35.6024	33.3029	6.65819	26.6447	18.2454	0.150158	0.0105825	2.99322	6.34852	-0.4227	0.141376	-0.112523	0.0376348
263	21.0194	14.4919	35.5112	35.1742	6.62472	28.5494	17.6584	0.144973	0.010212	3.22219	6.83414	-0.381282	0.127686	-0.108602	0.0363701
264	22.0796	12.4147	34.4942	36.5483	5.52659	31.0217	17.5472	0.1398	0.00984291	3.59906	7.63347	-0.337707	0.113236	-0.104695	0.0351054
265	21.5666	14.0675	35.634	36.6071	5.27228	31.3348	16.3394	0.134646	0.0094755	3.51765	7.46081	-0.321885	0.108066	-0.100804	0.0338421
266	20.9211	13.06	33.9811	34.5293	5.58497	28.9444	16.4736	0.129514	0.0091101	3.40998	7.23244	-0.335147	0.112655	-0.0969325	0.0325817
267	20.7059	14.099	34.8049	33.2734	6.24778	27.0256	15.4371	0.12441	0.00874705	3.10597	6.58765	-0.344409	0.115905	-0.0930845	0.0313256
268	20.7469	13.578	34.3248	33.5906	6.32077	27.2698	15.0104	0.119339	0.00838666	3.18174	6.74837	-0.328143	0.110558	-0.0892634	0.0300752
269	20.6469	12.3401	32.9871	34.5968	5.12524	29.4716	14.9547	0.114304	0.00802925	3.57633	7.58526	-0.290426	0.097964	-0.0854726	0.0288313
270	21.3393	10.9141	32.2534	35.5418	5.76948	29.7723	14.6233	0.109311	0.00767514	3.69215	7.83093	-0.274598	0.092733	-0.0817155	0.0275952
271	21.4428	10.6453	32.0881	34.889	6.45154	28.4375	14.0287	0.104364	0.00732465	3.54499	7.5188	-0.274267	0.0927225	-0.0779956	0.0263683
272	20.835	10.1393	30.9743	32.9144	5.73378	27.1806	13.8545	0.099468	0.00697809	3.50784	7.44002	-0.273852	0.0926859	-0.0743163	0.0251518
273	19.9487	8.68847	28.6372	30.1883	4.68498	25.5034	14.256	0.0946281	0.0066358	3.56847	7.5686	-0.277147	0.0938985	-0.0706811	0.023947
274	19.1091	7.77563	26.8847	28.7844	3.61912	25.1653	14.4024	0.0898488	0.00629809	3.74432	7.94157	-0.266567	0.0904092	-0.0670934	0.0227553
275	18.9814	6.96896	25.9504	28.7242	3.98458	24.7397	14.1342	0.0851348	0.00596527	3.81449	8.0904	-0.256897	0.0872186	-0.0635568	0.021578
276	18.9425	6.97609	25.9186	28.2585	3.77054	24.488	13.3885	0.080491	0.00563768	3.78087	8.01908	-0.24528	0.0833587	-0.0600746	0.0204164
277	18.962	7.54574	26.5077	27.9504	3.94062	24.0098	12.338	0.075922	0.00531562	3.62339	7.68509	-0.235901	0.0802508	-0.0566503	0.0192717
278	18.8468	7.29664	26.1434	27.6478	2.77401	24.8737	11.7623	0.0714328	0.00499941	3.80967	8.08017	-0.214849	0.0731583	-0.0532875	0.0181453
279	18.3358	6.98981	25.3256	26.4694	3.19291	23.2765	11.3904	0.067028	0.00468939	3.67229	7.7888	-0.216046	0.0736407	-0.0499895	0.0170385
280	17.1226	6.82061	23.9432	23.9034	3.75146	20.152	11.2746	0.0627123	0.00438585	3.36525	7.13757	-0.232214	0.0792242	-0.0467597	0.0159526
281	16.8188	5.78712	22.6059	21.8098	2.73094	19.0789	11.1298	0.0584907	0.00408914	3.37661	7.16167	-0.228478	0.0780199	-0.0436018	0.0148889
282	16.525	4.16363	20.6887	20.5812	1.79027	18.791	11.3189	0.0543677	0.00379956	3.64396	7.72871	-0.215594	0.0736867	-0.040519	0.0138487
283	16.0352	3.72408	19.7593	20.3751	1.3146	19.0605	10.9589	0.0503483	0.00351743	3.85853	8.18382	-0.196958	0.0673764	-0.0375149	0.0128333
284	16.09	2.82102	18.911	20.6553	1.44672	19.2086	10.5562	0.0464371	0.00324308	4.06685	8.62564	-0.18008	0.0616566	-0.034593	0.0118441
285	16.3103	2.40193	18.7122	20.269	1.65624	18.6128	9.79986	0.0426389	0.00297682	3.97976	8.44093	-0.170549	0.0584438	-0.0317566	0.0108823
286	16.6061	3.36419	19.9703	20.4413	2.41843	18.0229	8.41041	0.0389585	0.00271898	3.61683	7.67117	-0.160901	0.055184	-0.0290093	0.0099492
287	16.1579	3.79397	19.9519	20.4791	1.46276	19.0163	7.62092	0.0354006	0.00246987	3.81555	8.09266	-0.139018	0.0477173	-0.0263544	0.00904617
288	16.0074	3.44246	19.4499	20.7933	1.34312	19.4502	7.05927	0.03197	0.00222981	4.0004	8.4847	-0.122341	0.0420276	-0.0237956	0.00817448
289	15.6986	2.80894	18.5075	19.3549	1.52405	17.8308	6.65052	0.0286716	0.00199912	3.85134	8.16855	-0.119677	0.041146	-0.0213361	0.00733545
290	15.1409	0.579662	15.7206	17.0774	0.980118	16.0972	6.98736	0.0255099	0.00177813	4.10987	8.71689	-0.117863	0.040554	-0.0189795	0.00653038
291	13.8499	0	13.8499	15.3404	1.25549	14.0849	6.96921	0.0224899	0.00156714	4.06515	8.62203	-0.118819	0.0409149	-0.0167293	0.00576058
292	12.88	0.434473	13.3145	13.8995	0.790155	13.1093	6.32198	0.0196162	0.00136649	3.93798	8.35231	-0.111212	0.0383241	-0.0145888	0.00502736
293	10.7773	0.0841664	10.8615	9.07524	0.0757695	8.99947	6.69673	0.0168936	0.00117649	3.28797	6.97366	-0.142336	0.0490882	-0.0125616	0.00433201
294	9.57162	0	9.57162	6.78029	0.587656	6.19263	6.41768	0.014327	0.000997453	2.57959	5.47122	-0.173324	0.0598186	-0.0106511	0.00367586
295	8.27077	0.0613984	8.33217	4.51335	-0.130754	4.6441	6.1342	0.011921	0.000829708	2.22482	4.71877	-0.191292	0.0660669	-0.00886079	0.00306021
296	7.61914	0.00693038	7.62607	3.98385	-0.267684	4.25154	5.43968	0.00968042	0.000673573	2.23033	4.73045	-0.169068	0.0584322	-0.00719406	0.00248635
297	7.6986	0	7.6986	4.00952	-0.273417	4.28294	4.24108	0.00761003	0.000529367	2.22532	4.71983	-0.132061	0.0456739	-0.00565442	0.00195561
298	7.78397	0.0575605	7.84153	4.06429	0.0936381	3.97065	3.12598	0.00571459	0.000397408	2.02566	4.29635	-0.106804	0.0369645	-0.00424531	0.00146928
299	6.49733	0.00243402	6.49977	2.78256	-0.500472	3.28303	2.63396	0.00399886	0.000278017	2.02046	4.28533	-0.0903445	0.0312892	-0.0029702	0.00102867
300	5.76289	0	5.76289	1.47778	-0.837514	2.31529	1.83355	0.00246762	0.000171513	1.60604	3.40635	-0.0790613	0.0273999	-0.00183253	0.000635087
301	8.28175	0.809296	9.09105	2.56568	-0.60648	3.17216	0.530642	0.00112562	7.82158e-05	1.39573	2.96029	-0.0263472	0.00913706	-0.000835775	0.000289842

## Sheet: T1_NHP8
																								FM		C2-C3		C5-C6		T4-T5		T10-T11		L3-L4
																							Vertebrae Z location:	0		19.5		39		79.4		145.1		209.3
Normalized distance from FM (mm)	Perimeter of dura (mm)	Perimeter of spinal cord (mm)	Perimeter of SAS (mm)	Area of dura(mm2)	Area of spinal cord (mm2)	Area of SAS (mm2)	Reynolds number	Flow rate amplitude (ml/s)	Stroke volume (ml)	Hydraulic diameter (mm)	Womerseley number	Mean systolic velocity (cm/s)	Mean diastolic velocity (cm/s)	Flow rate at peak systole (ml/s)	Flow rate at peak diastole (ml/s)	Surface area of dura (cm2)	Surface area of spinal cord (cm2)	Surface area of SAS (cm2)	Volume of dura (ml)	Volume of spinal cord (ml)	Volume of SAS (ml)	Length of subarachnoid space (mm)	Pulse wave velocity (m/s)	Time (ms)	CSF flow rate (ml/s)	Time (ms)	CSF flow rate (ml/s)	Time (ms)	CSF flow rate (ml/s)	Time (ms)	CSF flow rate (ml/s)	Time (ms)	CSF flow rate (ml/s)	Time (ms)	CSF flow rate (ml/s)
0	42.588	28.392	85.2633	140.743	67.658	73.0847	8.33901	0.188157	0.0307818	3.28119	6.80543	-5.04891	2.77164	-0.12071	0.0674472	68.8996	43.9932	116.943	12.8335	5.20058	7.63289	302.138	0.92561	0	0.0578182	0	0.196948	0	0.241602	0	0.0885237	0	-0.00838212	0	-0.0166508
1	40.324	26.8827	87.5298	136.455	56.1482	80.3064	7.90562	0.187021	0.0306084	3.66952	7.61087	-0.149346	0.0836468	-0.119878	0.0671428									22	0.0580982	22	0.231638	21	0.274302	21	0.122014	21	0.0617579	21	-0.0584508
2	34.6906	23.1271	77.6235	113.118	52.7254	60.3923	9.43549	0.196105	0.0319927	3.10186	6.43349	-0.212437	0.116782	-0.126513	0.0695922									44	0.0521482	44	0.207968	42	0.268282	42	0.0783537	42	0.000457879	42	0.00981915
3	32.6274	26.4663	61.5645	88.1938	45.2492	42.9446	13.2283	0.214368	0.0347646	2.78204	5.77015	-0.330868	0.176362	-0.139785	0.0745826									66	-0.00422179	66	0.044448	63	0.161042	63	0.0333437	63	0.0468279	63	0.0379892
4	30.9636	24.4247	55.3884	75.8211	39.2748	36.5462	16.5877	0.240881	0.0387603	2.63815	5.47172	-0.436252	0.225002	-0.158896	0.0819854									88	-0.0914118	88	-0.254252	84	-0.155558	84	-0.0489363	84	0.0674879	84	0.0703992
5	29.7844	21.9499	51.7343	66.9799	38.1357	28.8442	20.4454	0.274645	0.0438131	2.22699	4.61895	-0.640836	0.320712	-0.183002	0.0916433									110	-0.127272	110	-0.431352	105	-0.395038	105	-0.110916	105	0.0717779	105	0.0776792
6	28.606	20.9391	49.5451	62.1506	35.8486	26.302	24.6225	0.31648	0.0497486	2.12324	4.40377	-0.804069	0.400794	-0.211203	0.105277									132	-0.117862	132	-0.431652	126	-0.443178	126	-0.128256	126	0.0580679	126	0.0646892
7	29.3255	21.4327	50.7582	65.4141	35.4777	29.9364	27.5757	0.36469	0.0563809	2.35828	4.89124	-0.810484	0.407946	-0.242574	0.122116									154	-0.112192	154	-0.372362	147	-0.452518	147	-0.117146	147	0.00473788	147	0.0467092
8	29.6399	20.8975	50.5374	67.5681	33.8569	33.7112	31.5437	0.416494	0.0635134	2.66849	5.53465	-0.819056	0.416202	-0.276154	0.140341									176	-0.0988418	176	-0.284622	168	-0.311858	168	-0.106466	168	0.00700788	168	0.0515592
9	29.4906	19.9537	49.4443	67.6642	29.6722	37.992	36.313	0.470286	0.0709354	3.07443	6.3766	-0.818546	0.419304	-0.310974	0.159311									198	-0.0827818	198	-0.191582	189	-0.198068	189	-0.0596163	189	-0.0140121	189	0.0139192
10	28.7878	20.1082	48.896	65.5839	31.4981	34.0859	40.8646	0.52469	0.0784359	2.78812	5.78277	-1.01834	0.525329	-0.34614	0.17855									220	-0.0603918	220	-0.114902	210	-0.186088	210	-0.0541563	210	-0.0156021	210	0.00160915
11	27.9259	19.0742	47.0001	60.0539	29.0086	31.0453	46.772	0.578231	0.0857956	2.64169	5.47907	-1.22781	0.637253	-0.380667	0.197564									242	-0.0348718	242	-0.019902	231	-0.131878	231	-0.0379663	231	-0.0513721	231	-0.0401808
12	27.7149	18.4831	46.1981	55.3818	28.1006	27.2812	51.6817	0.629474	0.0928065	2.36175	4.89845	-1.51963	0.793173	-0.413604	0.21587									264	0.00771821	264	0.059108	252	-0.0714084	252	-0.0133463	252	-0.0659821	252	-0.0524208
13	26.456	17.8027	44.2587	51.4161	26.905	24.5111	57.9375	0.677054	0.0992517	2.21476	4.59358	-1.81427	0.951906	-0.44407	0.232984									286	0.0532682	286	0.187388	273	0.0693816	273	-0.00894628	273	-0.0814321	273	-0.0518008
14	25.1799	18.0273	43.2071	48.887	25.0216	23.8654	62.9627	0.71976	0.10496	2.20941	4.58248	-1.97484	1.0414	-0.471254	0.248507									308	0.0698082	308	0.186628	294	0.139022	294	-0.00649628	294	-0.116532	294	-0.0702708
15	25.6157	17.6397	43.2554	48.6693	26.6638	22.0054	66.0585	0.757428	0.109907	2.03497	4.22069	-2.2516	1.19341	-0.495047	0.262381									330	0.0641082	330	0.123298	315	0.131032	315	0.0323037	315	-0.101672	315	-0.0582108
16	25.2604	18.8476	44.108	49.8398	26.8898	22.95	67.4679	0.790254	0.114123	2.08115	4.31647	-2.24667	1.19685	-0.515585	0.274669									352	0.0512282	352	0.000868049	336	0.133002	336	0.0144437	336	-0.0324821	336	-0.0401108
17	26.0938	18.8853	44.9792	51.0597	27.935	23.1248	68.3991	0.818457	0.117649	2.05653	4.2654	-2.30495	1.23433	-0.533019	0.285438									374	0.0391082	374	-0.012062	357	0.0475016	357	0.00613372	357	-0.000522121	357	-0.00543085
18	25.4392	18.7539	44.1931	50.124	26.3808	23.7431	71.5173	0.842293	0.120519	2.14917	4.45754	-2.30609	1.24143	-0.547535	0.294757									396	0.0332482	396	0.061138	378	0.0125416	378	0.0199437	378	0.0385179	378	-0.0194408
19	25.0288	17.807	42.8358	49.0606	26.4618	22.5988	75.367	0.86196	0.122768	2.11017	4.37665	-2.47539	1.3398	-0.559264	0.302696									418	0.0377682	418	0.112638	399	0.0322616	399	0.0211537	399	0.0295379	399	0.0226892
20	25.5201	18.6768	44.197	49.4146	26.9557	22.4588	74.2271	0.877666	0.124435	2.03277	4.21612	-2.53061	1.37729	-0.568343	0.309323									440	0.0483082	440	0.186688	420	0.100162	420	0.00777372	420	0.0249779	420	0.0202892
21	25.5017	18.3331	43.8348	49.8369	25.8817	23.9552	75.7046	0.889628	0.125558	2.18606	4.53405	-2.4005	1.31398	-0.574922	0.314707									462	0.0512682	462	0.193758	441	0.147232	441	0.0466437	441	0.0331279	441	0.0114592
22	26.1705	18.3942	44.5647	50.5176	27.0244	23.4933	75.0122	0.898067	0.126178	2.10877	4.37376	-2.46528	1.35755	-0.579151	0.318916									484	0.0538082	484	0.165218	462	0.164792	462	0.0593737	462	0.00935788	462	-0.00517085
23	25.9819	18.4259	44.4078	51.2927	25.4047	25.888	75.545	0.903236	0.126333	2.3319	4.83653	-2.24624	1.24449	-0.581216	0.322021									506	0.0585682	506	0.171288	483	0.193222	483	0.0723237	483	0.0162579	483	-0.00019085
24	25.8772	18.7058	44.5829	51.5304	27.1461	24.3844	75.2539	0.905349	0.126065	2.18781	4.53768	-2.38424	1.32939	-0.58126	0.324089
25	25.6571	18.7116	44.3687	51.0002	27.4662	23.534	75.3766	0.904599	0.125414	2.12166	4.40048	-2.46212	1.38186	-0.57941	0.325189
26	26.0244	18.4925	44.5169	51.783	27.5107	24.2723	74.6629	0.901232	0.12442	2.18094	4.52344	-2.37254	1.34064	-0.575841	0.325391
27	27.4012	19.894	47.2952	53.8334	28.6002	25.2333	69.6637	0.895494	0.123119	2.13422	4.42653	-2.26195	1.28712	-0.570728	0.324765
28	26.8355	19.2153	46.0509	54.573	26.9432	27.6298	70.7212	0.887614	0.121546	2.4002	4.97819	-2.0427	1.17076	-0.564226	0.323388
29	26.2468	19.7057	45.9525	55.6931	29.7312	25.9619	69.9095	0.877887	0.11973	2.25989	4.68717	-2.144	1.23779	-0.556568	0.321318
30	26.6938	19.668	46.3618	55.6171	29.2222	26.3949	68.2842	0.867094	0.117704	2.27729	4.72327	-2.07797	1.20716	-0.548469	0.318625
31	27.2254	20.22	47.4454	54.4577	30.0592	24.3985	65.7002	0.855417	0.115498	2.05708	4.26655	-2.21365	1.29276	-0.54004	0.315377
32	26.6122	19.5307	46.1429	55.0518	30.1342	24.9176	66.4505	0.842861	0.113144	2.16009	4.48019	-2.13194	1.25071	-0.531219	0.311642
33	27.0493	20.4019	47.4513	55.9973	28.9974	26.9999	63.4927	0.829449	0.11067	2.27597	4.72053	-1.93339	1.13896	-0.52196	0.307489
34	27.0048	20.2788	47.2836	58.4611	31.9281	26.533	62.5432	0.815334	0.108107	2.24458	4.65542	-1.93099	1.14192	-0.512348	0.302986
35	27.2198	21.1321	48.3519	59.5651	32.1064	27.4586	59.9811	0.80066	0.105486	2.27156	4.7114	-1.82989	1.08602	-0.502456	0.298203
36	28.712	21.2618	49.9738	60.5428	31.866	28.6768	56.8669	0.785558	0.10284	2.29535	4.76072	-1.7169	1.02246	-0.49235	0.293208
37	28.4349	19.3923	47.8272	60.941	28.2655	32.6755	58.1799	0.770152	0.100203	2.73279	5.66802	-1.47538	0.881616	-0.482083	0.288069
38	27.6063	19.5196	47.1259	59.2179	29.3618	29.856	57.7936	0.754715	0.0976092	2.53415	5.25602	-1.58046	0.947402	-0.47186	0.282856
39	27.5488	19.773	47.3219	59.1325	30.3139	28.8186	56.3071	0.739268	0.0950901	2.43594	5.05233	-1.60194	0.96344	-0.461632	0.277636
40	27.8849	20.1192	48.0042	59.7936	29.1117	30.682	54.3016	0.72408	0.0926657	2.55662	5.30261	-1.47194	0.888053	-0.451612	0.272468
41	28.4772	19.1839	47.6611	61.0133	29.4413	31.572	53.4931	0.70907	0.0903316	2.64975	5.49577	-1.39951	0.847104	-0.441709	0.267361
42	28.3653	19.0426	47.4079	61.1948	25.4056	35.7892	52.5871	0.694223	0.0880788	3.01996	6.26363	-1.20715	0.733167	-0.431906	0.262317
43	28.9674	19.7698	48.7372	60.1488	28.66	31.4887	50.0136	0.679608	0.0859023	2.58467	5.3608	-1.34104	0.817234	-0.422273	0.257335
44	27.428	18.3601	45.7881	60.4283	28.5788	31.8495	52.0325	0.665172	0.0837914	2.7823	5.77071	-1.2961	0.792604	-0.412757	0.252415
45	27.7345	18.6531	46.3876	59.9852	26.546	33.4393	50.1876	0.650894	0.0817411	2.88356	5.98071	-1.20618	0.740351	-0.403331	0.247564
46	28.2573	18.8873	47.1447	58.5758	26.247	32.3288	48.2404	0.636789	0.0797462	2.74335	5.68992	-1.21877	0.751036	-0.393997	0.242792
47	27.2721	17.4759	44.7481	55.5218	22.5834	32.9384	49.629	0.622842	0.0778066	2.94418	6.10645	-1.16897	0.723374	-0.384756	0.238086
48	26.0251	18.2237	44.2488	54.0927	25.6424	28.4504	48.9974	0.609082	0.0759153	2.57186	5.33424	-1.32028	0.820592	-0.375622	0.23346
49	26.6369	17.2751	43.912	53.4263	24.8789	28.5474	48.1904	0.595534	0.0740694	2.60047	5.39356	-1.2843	0.801931	-0.366617	0.228917
50	26.1545	17.9846	44.1391	51.9071	24.6212	27.2859	46.7785	0.582161	0.0722675	2.47293	5.12905	-1.31093	0.822623	-0.357701	0.224461
51	25.1675	16.9076	42.0751	50.0073	22.9392	27.0682	47.8606	0.568966	0.0705071	2.57364	5.33793	-1.28903	0.813185	-0.348875	0.220091
52	24.1745	16.6119	40.7864	47.8102	19.9423	27.8679	48.1377	0.555966	0.0687868	2.7333	5.66907	-1.22103	0.774786	-0.340142	0.215824
53	24.977	16.2576	41.2346	46.193	20.7784	25.4145	46.4072	0.543149	0.0671031	2.46586	5.11439	-1.30442	0.832804	-0.331501	0.211648
54	23.7004	15.642	39.3424	44.9223	19.2608	25.6614	47.3878	0.530527	0.0654553	2.60947	5.41223	-1.25858	0.808931	-0.322956	0.20757
55	24.4686	16.0538	40.5224	44.558	19.8117	24.7463	44.801	0.518107	0.0638414	2.44348	5.06795	-1.27127	0.822947	-0.314507	0.203599
56	23.7779	15.1168	38.8947	43.824	18.006	25.818	45.4386	0.505877	0.0622615	2.65576	5.50825	-1.18632	0.773935	-0.306156	0.19972
57	23.709	16.1291	39.838	43.4214	19.7787	23.6427	43.1624	0.493848	0.0607128	2.37393	4.92371	-1.26001	0.828766	-0.297905	0.195943
58	23.6218	15.2112	38.8329	42.4594	19.1347	23.3247	43.0676	0.482019	0.059195	2.4026	4.98318	-1.24231	0.824323	-0.289754	0.192265
59	23.3145	15.1381	38.4527	41.9023	18.3921	23.5102	42.2853	0.470379	0.0577078	2.44552	5.07218	-1.19833	0.802618	-0.281706	0.188674
60	22.845	15.0029	37.8479	40.7608	18.2884	22.4723	41.7516	0.458947	0.0562502	2.37501	4.92596	-1.21826	0.824085	-0.273761	0.185186
61	22.7673	15.4108	38.1781	40.3301	18.0774	22.2527	40.2032	0.4477	0.0548221	2.33059	4.83382	-1.20035	0.820736	-0.265922	0.181778
62	22.0245	15.4151	37.4397	37.9837	20.3273	17.6564	39.805	0.436656	0.0534239	1.88642	3.91257	-1.46248	1.01096	-0.258189	0.178467
63	22.2041	15.4103	37.6144	36.7093	19.6709	17.0384	38.4513	0.425802	0.0520565	1.81166	3.75751	-1.4735	1.03037	-0.250565	0.175237
64	22.2637	15.6896	37.9532	38.846	19.6544	19.1916	36.9629	0.415133	0.0507225	2.02267	4.19517	-1.26642	0.896649	-0.243051	0.172083
65	22.3541	15.1546	37.5087	38.6811	19.3989	19.2822	36.2625	0.404676	0.0494256	2.0563	4.26492	-1.22427	0.878026	-0.235648	0.169028
66	22.5484	14.9199	37.4683	38.6727	17.3686	21.304	35.1786	0.394406	0.0481751	2.27425	4.71697	-1.07227	0.779739	-0.228362	0.166044
67	22.0874	15.2063	37.2938	38.478	18.3838	20.0942	34.2403	0.384352	0.0469903	2.15506	4.46977	-1.10184	0.812424	-0.221221	0.163132
68	22.5676	14.9875	37.5551	39.2497	17.7073	21.5425	32.9202	0.374501	0.045888	2.29476	4.75951	-0.994414	0.744193	-0.214197	0.160304
69	22.6845	14.2203	36.9048	39.7874	17.7691	22.0183	32.4287	0.364851	0.0448183	2.38653	4.94985	-0.941636	0.715689	-0.207292	0.15756
70	22.7547	15.0528	37.8075	40.6015	17.8288	22.7727	30.6139	0.3554	0.0437812	2.41057	4.99971	-0.881065	0.680488	-0.200516	0.154884
71	22.3315	14.1341	36.4656	39.9211	16.1619	23.7591	30.6948	0.346184	0.0427784	2.60661	5.40631	-0.816537	0.641359	-0.193905	0.152279
72	22.5975	14.2662	36.8637	39.2383	17.1545	22.0839	29.3458	0.33717	0.0418118	2.39636	4.97024	-0.848779	0.678106	-0.187427	0.149743
73	22.2187	14.1636	36.3823	38.5462	16.2994	22.2469	28.7356	0.328414	0.040883	2.44576	5.07268	-0.814243	0.662131	-0.181133	0.147281
74	22.1503	13.7538	35.9041	38.1944	16.651	21.5434	28.1434	0.319933	0.039991	2.39994	4.97766	-0.812819	0.672871	-0.175027	0.144906
75	22.3779	14.3874	36.7653	38.5028	16.061	22.4418	26.5562	0.311752	0.0391352	2.44162	5.06411	-0.753736	0.635426	-0.169152	0.142601
76	22.4013	14.2599	36.6612	39.1125	16.6759	22.4366	25.7501	0.303921	0.0383167	2.44818	5.07771	-0.728961	0.625601	-0.163557	0.140365
77	22.2778	13.6978	35.9756	39.5408	16.9392	22.6016	25.4018	0.296497	0.0375387	2.51265	5.21142	-0.701009	0.611908	-0.158299	0.138198
78	22.6292	14.0626	36.6918	39.8449	16.1566	23.6883	24.1303	0.28949	0.0368017	2.58254	5.35638	-0.647786	0.57486	-0.153389	0.136101
79	22.6971	13.9861	36.6832	39.2528	16.7398	22.5129	23.4099	0.282852	0.0361081	2.45573	5.09337	-0.661364	0.595917	-0.148779	0.134073
80	22.1191	13.8522	35.9713	38.618	15.2649	23.353	23.1711	0.276486	0.0354639	2.59803	5.38851	-0.618738	0.566324	-0.144371	0.132114
81	22.6495	13.8836	36.5331	37.9297	16.4094	21.5203	22.1366	0.270322	0.0348711	2.35682	4.88821	-0.65098	0.605123	-0.140097	0.130225
82	21.6856	13.5603	35.2459	37.2625	15.8716	21.3909	22.2588	0.264314	0.0343299	2.42765	5.03514	-0.635378	0.600293	-0.135908	0.128406
83	21.8916	13.7213	35.6129	37.0924	15.6019	21.4904	21.3565	0.258426	0.0338361	2.41378	5.00636	-0.613149	0.589353	-0.131771	0.126655
84	21.9501	13.5857	35.5358	37.653	15.7279	21.9251	20.7415	0.252664	0.0333823	2.46747	5.11772	-0.584119	0.571514	-0.127688	0.124975
85	22.2784	13.6172	35.8956	38.6311	14.5732	24.0578	19.8799	0.246995	0.0329607	2.68105	5.5607	-0.513993	0.513016	-0.123626	0.123369
86	22.5926	13.4274	36.02	39.1936	16.2176	22.976	19.1623	0.241423	0.0325683	2.55159	5.29218	-0.520549	0.530314	-0.119587	0.121836
87	22.15	13.7643	35.9144	38.8956	15.8474	23.0482	18.5813	0.235945	0.0322017	2.56812	5.32648	-0.501533	0.522426	-0.115577	0.120369
88	22.8539	13.81	36.664	38.6411	16.5715	22.0696	17.5675	0.230555	0.0318615	2.40812	4.99462	-0.505636	0.539038	-0.111592	0.118963
89	22.2221	13.5856	35.8078	38.3285	16.0979	22.2306	17.3494	0.225245	0.0315521	2.48326	5.15048	-0.484341	0.52923	-0.107626	0.117619
90	22.0687	13.8134	35.8821	37.81	15.3448	22.4651	16.6773	0.220013	0.0312918	2.50394	5.19336	-0.461934	0.518525	-0.103681	0.116332
91	21.8091	13.9029	35.712	38.1098	16.7136	21.3961	16.1267	0.214858	0.0311109	2.39554	4.96853	-0.467974	0.539638	-0.0997564	0.115102
92	22.7273	13.6303	36.3576	39.6527	15.7189	23.9337	15.2178	0.209779	0.0309715	2.63309	5.46122	-0.400681	0.47614	-0.0958532	0.113926
93	23.0705	13.4455	36.516	41.1596	15.947	25.2126	14.5383	0.204774	0.0308449	2.76161	5.7278	-0.365712	0.44829	-0.0919723	0.112801
94	23.3662	13.2786	36.6448	41.4779	14.524	26.9539	13.8792	0.199841	0.0307278	2.94222	6.10239	-0.326992	0.414782	-0.0881143	0.111727
95	23.1412	13.5252	36.6664	40.7398	15.5544	25.1854	13.2671	0.19498	0.0306193	2.74746	5.69843	-0.334737	0.439865	-0.08428	0.1107
96	22.7525	13.5802	36.3326	39.9436	16.0002	23.9434	12.7829	0.190188	0.0305215	2.63687	5.46907	-0.336165	0.458287	-0.0804701	0.109718
97	22.3675	13.1668	35.5343	39.2172	15.1507	24.0665	12.502	0.185733	0.030437	2.70966	5.62005	-0.319788	0.452142	-0.0769533	0.10878
98	22.3853	13.5214	35.9067	38.9368	15.3376	23.5992	11.969	0.182343	0.0303693	2.62959	5.45397	-0.315917	0.457601	-0.0744602	0.107883
99	22.0994	13.4251	35.5246	38.9104	14.3272	24.5832	11.7465	0.179317	0.0303236	2.7682	5.74146	-0.294153	0.435573	-0.0722928	0.107025
100	22.3264	13.4477	35.7741	39.2767	15.4519	23.8248	11.3194	0.176353	0.030322	2.66371	5.52473	-0.294654	0.445999	-0.0701499	0.106203
101	22.6739	13.3439	36.0179	40.2855	15.2169	25.0686	10.9037	0.173459	0.0304312	2.78422	5.77469	-0.271646	0.420763	-0.0680423	0.105417
102	22.9773	13.2447	36.222	41.577	15.4452	26.1318	10.5221	0.170656	0.0306744	2.88656	5.98694	-0.25255	0.400525	-0.0659932	0.104663
103	23.5933	13.6026	37.1959	42.4664	15.7818	26.6846	9.92606	0.167908	0.0310345	2.87057	5.95378	-0.239992	0.38984	-0.0639681	0.103939
104	23.0391	13.5143	36.5534	41.7704	14.6605	27.1099	9.78401	0.165208	0.0314143	2.96605	6.1518	-0.22911	0.381994	-0.0619633	0.103244
105	22.9898	13.1939	36.1837	40.323	15.7094	24.6136	9.56905	0.162565	0.0318049	2.72112	5.64382	-0.243737	0.416749	-0.0599896	0.102575
106	22.4485	13.4041	35.8527	39.5595	15.1073	24.4522	9.34857	0.159996	0.0322009	2.72826	5.65863	-0.237484	0.416985	-0.0580651	0.10193
107	22.4559	13.4399	35.8958	39.1378	15.3867	23.7511	9.02951	0.157465	0.0325678	2.64689	5.48984	-0.236463	0.426553	-0.0561572	0.101307
108	22.1318	13.4254	35.5572	39.3859	14.9116	24.4743	8.91084	0.155597	0.0329054	2.75293	5.70978	-0.224539	0.412013	-0.0548934	0.100704
109	22.2167	13.5058	35.7224	39.4924	13.979	25.5134	9.01067	0.155883	0.0332141	2.85674	5.9251	-0.218806	0.392649	-0.0557647	0.100118
110	22.621	13.1432	35.7643	39.5836	14.8178	24.7658	9.3209	0.157305	0.0334942	2.76966	5.74448	-0.233234	0.402136	-0.057757	0.0995482
111	22.6006	13.4608	36.0614	40.1815	14.8695	25.312	9.5636	0.158739	0.0337463	2.80757	5.82311	-0.236162	0.39117	-0.0597477	0.0989913
112	22.6203	13.6406	36.2609	40.5625	15.3446	25.2179	9.82647	0.160178	0.0339707	2.78104	5.76809	-0.244958	0.390859	-0.061732	0.0984456
113	22.8401	13.9694	36.8095	40.5227	14.5274	25.9952	9.99374	0.161623	0.0341679	2.82405	5.8573	-0.245553	0.377108	-0.0637141	0.0979089
114	22.6101	13.4774	36.0874	40.048	15.6731	24.3749	10.5102	0.163087	0.0343435	2.7017	5.60354	-0.269638	0.399538	-0.0657076	0.0973792
115	22.43	13.6796	36.1096	39.6636	15.7073	23.9563	10.8225	0.164562	0.0345108	2.65395	5.5045	-0.28264	0.404295	-0.067708	0.0968542
116	22.324	13.8219	36.1459	39.0485	15.5396	23.5089	11.1356	0.166027	0.0346687	2.60124	5.39518	-0.296741	0.409992	-0.0696955	0.0963318
117	21.9502	13.6471	35.5973	38.712	15.634	23.0779	11.622	0.167478	0.0348144	2.59271	5.37748	-0.310696	0.415531	-0.0716685	0.0958099
118	22.3805	14.0115	36.392	38.747	15.1789	23.568	11.6814	0.168925	0.0349472	2.58995	5.37175	-0.312943	0.404732	-0.0736385	0.0952863
119	21.929	13.9324	35.8614	38.1372	16.1963	21.941	12.1725	0.170381	0.0350676	2.44703	5.07533	-0.345114	0.432254	-0.0756217	0.0947589
120	21.4851	14.5626	36.0477	37.12	16.7426	20.3774	12.4245	0.171813	0.0351756	2.26342	4.69451	-0.381622	0.463176	-0.0775872	0.0942256
121	21.5676	15.11	36.6776	36.1506	17.4379	18.7128	12.5192	0.173215	0.0352714	2.04029	4.23171	-0.425634	0.501144	-0.0795311	0.0936842
122	21.3121	14.592	35.9041	35.5758	17.1482	18.4276	13.0973	0.174593	0.0353557	2.05374	4.25961	-0.442797	0.506565	-0.0814603	0.0931325
123	21.2932	14.2951	35.5883	36.0689	16.4181	19.6509	13.5246	0.175958	0.0354285	2.20871	4.58102	-0.424373	0.471066	-0.0833893	0.0925685
124	21.7763	14.0297	35.8059	36.4719	16.6336	19.8383	13.7512	0.177296	0.0354904	2.21602	4.5962	-0.430085	0.463906	-0.0853059	0.09199
125	21.9402	13.9527	35.893	36.3251	15.7993	20.5258	14.0238	0.178588	0.0355416	2.28776	4.74499	-0.424796	0.445315	-0.0871937	0.0913948
126	21.6766	13.6804	35.357	36.8679	15.8154	21.0525	14.54	0.179841	0.0355821	2.38198	4.9404	-0.4231	0.431376	-0.0890599	0.0907808
127	21.5588	13.8655	35.4243	37.6749	15.4083	22.2666	14.8147	0.181065	0.0356122	2.51336	5.2129	-0.408872	0.405614	-0.0909188	0.0901459
128	22.0931	14.2087	36.3018	38.7567	15.3911	23.3655	14.7486	0.182245	0.0356313	2.57522	5.34121	-0.397088	0.383033	-0.0927568	0.0894879
129	22.6877	14.1407	36.8284	40.3643	16.6928	23.6715	14.8199	0.183363	0.0356391	2.57104	5.33253	-0.399959	0.37581	-0.0945582	0.0888046
130	23.0417	13.9891	37.0308	41.5574	16.5146	25.0427	15.0158	0.18443	0.0356357	2.70517	5.61072	-0.384677	0.351784	-0.0963355	0.088094
131	23.2935	14.1061	37.3996	42.1488	16.1091	26.0396	15.1404	0.185455	0.035621	2.78515	5.77662	-0.377349	0.336197	-0.098101	0.0873539
132	23.3007	13.9198	37.2206	42.4197	15.3015	27.1182	15.4817	0.18641	0.0355947	2.91406	6.04399	-0.36842	0.319438	-0.0998274	0.0865822
133	23.2768	13.7893	37.0661	42.7795	16.6542	26.1253	15.8076	0.18729	0.0355567	2.81937	5.84759	-0.388591	0.32833	-0.101513	0.0857767
134	23.2597	13.8915	37.1512	42.4237	16.2689	26.1547	16.0295	0.188107	0.0355072	2.81607	5.84075	-0.39448	0.324795	-0.103172	0.0849352
135	23.2574	13.7987	37.0561	42.0149	15.805	26.2099	16.3245	0.188857	0.0354461	2.82917	5.8679	-0.399997	0.320753	-0.104802	0.0840557
136	23.1324	13.8904	37.0228	42.306	15.5385	26.7674	16.5849	0.189515	0.0353742	2.89188	5.99798	-0.39833	0.311494	-0.106379	0.083136
137	23.1586	13.8906	37.0492	43.0923	15.3647	27.7275	16.812	0.190086	0.0352925	2.99354	6.20884	-0.389877	0.29674	-0.107912	0.0821739
138	23.3367	14.0927	37.4294	42.8674	16.7082	26.1592	16.8738	0.190578	0.035201	2.79647	5.80009	-0.418318	0.310294	-0.10941	0.0811673
139	23.5192	14.4089	37.9282	42.6241	16.5843	26.0398	16.8718	0.190974	0.0351023	2.74641	5.69627	-0.425752	0.307715	-0.11086	0.080114
140	23.1486	14.4384	37.5871	42.876	16.6211	26.2549	17.2379	0.19126	0.0349992	2.79401	5.79498	-0.427564	0.300941	-0.112248	0.079012
141	23.2843	14.2992	37.5836	43.6721	16.2908	27.3813	17.4434	0.191439	0.0348972	2.91326	6.04231	-0.416126	0.285471	-0.11358	0.0778591
142	23.7431	14.1503	37.8934	44.4323	15.7292	28.7031	17.4961	0.191516	0.034803	3.02999	6.28442	-0.400612	0.267237	-0.114863	0.0766531
143	23.8415	14.2126	38.0542	44.9923	16.8593	28.133	17.6081	0.191481	0.0347145	2.95697	6.13299	-0.412785	0.268153	-0.116089	0.075392
144	24.14	14.082	38.222	45.2225	16.7154	28.5071	17.7051	0.191316	0.0346232	2.98333	6.18765	-0.411399	0.259867	-0.117243	0.0740734
145	23.8805	14.3365	38.217	44.7586	16.8705	27.8881	17.8707	0.191018	0.0345232	2.91892	6.05405	-0.424293	0.260663	-0.118323	0.0726954
146	23.4221	14.3455	37.7676	44.1339	15.6126	28.5213	18.2417	0.191306	0.0344112	3.02256	6.26901	-0.418773	0.252596	-0.119332	0.0719738
147	23.3537	13.994	37.3477	43.5414	15.6331	27.9084	18.5886	0.193066	0.034286	2.99034	6.2022	-0.433398	0.262421	-0.120276	0.0727893
148	23.2002	14.3557	37.5559	42.3808	16.9057	25.4751	18.6197	0.195504	0.0341459	2.71329	5.62758	-0.475568	0.291881	-0.12115	0.0743545
149	23.0045	14.3964	37.4009	41.5084	16.7646	24.7438	18.8197	0.197805	0.0339914	2.6461	5.48822	-0.493342	0.306972	-0.121944	0.0758617
150	22.9316	14.6895	37.6211	41.0809	16.5906	24.4903	18.8207	0.199968	0.0338223	2.60336	5.39956	-0.50125	0.315859	-0.12266	0.0773077
151	23.0259	14.5885	37.6144	40.9543	16.2382	24.7161	18.9253	0.201993	0.033638	2.62783	5.45032	-0.499304	0.318723	-0.1233	0.0786931
152	22.509	14.5442	37.0532	41.1428	17.3031	23.8397	19.2952	0.203884	0.0334392	2.5736	5.33784	-0.519583	0.335667	-0.123865	0.0800188
153	22.6939	14.4106	37.1044	41.4769	17.3007	24.1762	19.345	0.205642	0.0332261	2.60634	5.40574	-0.514564	0.336307	-0.124356	0.0812855
154	22.8561	14.4004	37.2565	41.8944	17.0809	24.8135	19.3314	0.207269	0.0329991	2.6641	5.52555	-0.502857	0.332451	-0.124775	0.0824939
155	23.3988	14.556	37.9549	42.8202	16.7533	26.0669	19.0322	0.208774	0.0327586	2.74585	5.69509	-0.481131	0.321538	-0.125129	0.0836447
156	23.8867	14.802	38.6887	43.8506	16.9522	26.8983	18.7117	0.210158	0.0325043	2.78137	5.76878	-0.466544	0.315257	-0.125419	0.0847388
157	23.5285	14.8101	38.3386	43.8839	18.0577	25.8262	18.9203	0.211416	0.0322372	2.69454	5.58869	-0.486605	0.332243	-0.125639	0.0857767
158	23.2326	14.7671	37.9997	43.1404	17.7916	25.3488	19.1087	0.212551	0.031958	2.66858	5.53483	-0.496243	0.342266	-0.125791	0.0867594
159	23.5944	14.958	38.5524	43.4556	18.199	25.2565	18.8465	0.213564	0.0316662	2.62058	5.43528	-0.498394	0.347193	-0.125876	0.0876875
160	23.7691	14.8799	38.649	44.0834	17.6483	26.4351	18.802	0.214458	0.0313629	2.73633	5.67536	-0.477439	0.335774	-0.125896	0.0885618
161	23.3693	14.7956	38.1649	43.6037	17.4346	26.1691	19.0356	0.215235	0.0310482	2.74113	5.68531	-0.483167	0.343267	-0.125852	0.0893829
162	23.1328	14.8995	38.0323	42.9412	18.5901	24.3511	19.0851	0.215897	0.0307226	2.56119	5.3121	-0.51639	0.370215	-0.125746	0.0901517
163	23.7049	14.9502	38.6551	43.1563	18.7177	24.4386	18.7528	0.216447	0.0303871	2.52906	5.24546	-0.513851	0.371826	-0.125578	0.090869
164	23.7274	14.9088	38.6362	43.5288	18.8361	24.6927	18.7281	0.216885	0.0300412	2.55693	5.30327	-0.507699	0.370724	-0.12535	0.0915353
165	23.3701	15.1282	38.4983	43.5379	17.7449	25.793	18.7517	0.217216	0.0296861	2.67943	5.55734	-0.485437	0.357633	-0.125064	0.0921515
166	23.2164	15.3201	38.5365	43.4689	18.1084	25.3605	18.6813	0.21744	0.0293218	2.63161	5.45815	-0.493147	0.366694	-0.124721	0.0927184
167	23.1332	15.1929	38.3261	43.3625	19.0178	24.3447	18.7234	0.21756	0.0289492	2.54076	5.26974	-0.510805	0.383056	-0.124323	0.0932366
168	23.5818	15.3423	38.924	43.512	19.2049	24.3071	18.3731	0.217577	0.0285684	2.49905	5.18322	-0.509733	0.385637	-0.123871	0.0937069
169	23.9943	15.8488	39.843	44.3682	19.3857	24.9825	17.8734	0.217495	0.0281801	2.50734	5.20041	-0.494784	0.377459	-0.123365	0.0941301
170	24.1661	15.9304	40.0965	45.6195	19.6257	25.9938	17.6787	0.217316	0.0277848	2.59312	5.37833	-0.472455	0.363579	-0.122809	0.0945068
171	24.3271	15.9079	40.2351	46.6164	20.8778	25.7386	17.5316	0.217041	0.0273829	2.55901	5.30757	-0.474799	0.368491	-0.122203	0.0948386
172	24.2239	16.1173	40.3412	47.1005	21.1998	25.9007	17.391	0.216677	0.0269752	2.56828	5.32681	-0.469378	0.367337	-0.121548	0.0951289
173	24.6291	16.0584	40.6874	46.6593	21.5373	25.122	17.146	0.216224	0.0265615	2.47118	5.12541	-0.481848	0.380367	-0.120846	0.0953781
174	24.1316	16.0852	40.2169	45.7201	21.038	24.6821	17.2435	0.215683	0.0261429	2.45725	5.09652	-0.48688	0.387461	-0.120099	0.0955841
175	23.8207	16.4099	40.2306	45.5781	21.4937	24.0844	17.1255	0.215056	0.0257197	2.39776	4.97314	-0.496323	0.398386	-0.119308	0.0957478
176	24.0436	16.5895	40.6331	46.028	23.0093	23.0187	16.8311	0.214351	0.0252921	2.26615	4.70016	-0.514715	0.416488	-0.118481	0.0958699
177	24.3791	16.7936	41.1727	46.4137	22.9784	23.4353	16.4962	0.213567	0.024864	2.27688	4.72243	-0.502061	0.409552	-0.117616	0.095951
178	25.0041	17.2106	42.2147	46.8347	23.4723	23.3625	15.9589	0.212707	0.0244393	2.21401	4.59203	-0.499699	0.411033	-0.116712	0.0959953
179	24.9702	17.3798	42.3501	47.5077	23.2996	24.208	15.7785	0.211774	0.0240188	2.28674	4.74287	-0.479412	0.397487	-0.115769	0.0960047
180	24.6912	17.7449	42.436	48.4338	24.5867	23.8471	15.6139	0.210768	0.0236022	2.24833	4.6632	-0.482687	0.403666	-0.114791	0.095977
181	24.6913	18.2615	42.9528	49.5367	26.4632	23.0735	15.2908	0.209688	0.0231903	2.14858	4.45631	-0.493284	0.4158	-0.113777	0.0959115
182	24.996	18.4287	43.4247	49.9483	27.2561	22.6922	14.9843	0.20854	0.0227866	2.09049	4.33584	-0.497132	0.422576	-0.112729	0.0958113
183	25.3066	18.3692	43.6758	49.6503	27.2085	22.4419	14.7552	0.207328	0.0224045	2.05525	4.26275	-0.497634	0.426435	-0.111648	0.0956799
184	25.6403	18.0369	43.6772	50.2748	26.2162	24.0587	14.6075	0.206053	0.0220868	2.20352	4.57027	-0.460698	0.398011	-0.110537	0.0955156
185	25.4982	18.5278	44.026	51.8056	27.2185	24.5871	14.3441	0.204715	0.0218301	2.23439	4.63429	-0.445053	0.387809	-0.109397	0.0953186
186	25.5892	19.017	44.6062	53.1153	28.7688	24.3464	14.0066	0.203331	0.0215957	2.18322	4.52816	-0.444606	0.390601	-0.108238	0.0950929
187	26.1678	19.1955	45.3632	53.7833	29.9755	23.8078	13.6245	0.201896	0.0213696	2.10011	4.35578	-0.449888	0.398569	-0.107059	0.0948371
188	26.3815	19.8162	46.1976	54.9934	29.8883	25.1051	13.227	0.200409	0.0211492	2.17281	4.50658	-0.423459	0.378156	-0.105854	0.0945544
189	26.9217	19.5711	46.4928	56.4789	30.2169	26.262	12.9891	0.198871	0.0209397	2.25945	4.68627	-0.398393	0.358873	-0.104626	0.0942448
190	27.1373	19.4423	46.5796	57.2414	31.2029	26.0385	12.8101	0.197284	0.0207471	2.23606	4.63775	-0.397005	0.360658	-0.103375	0.0939095
191	26.5763	19.5178	46.0942	56.8016	30.03	26.7716	12.786	0.19565	0.0205697	2.32404	4.82023	-0.381683	0.349664	-0.102102	0.0935471
192	27.1362	19.3304	46.4666	56.0653	29.3766	26.6887	12.5263	0.193972	0.0204147	2.29854	4.76735	-0.377843	0.349188	-0.100813	0.0931592
193	26.8191	19.2389	46.058	55.5431	27.6797	27.8635	12.4736	0.192262	0.0203044	2.42255	5.02455	-0.358127	0.333698	-0.0995155	0.092746
194	26.0999	19.1453	45.2452	54.8587	27.1881	27.6706	12.5283	0.190512	0.0202388	2.44602	5.07323	-0.355364	0.334059	-0.0982072	0.0923048
195	25.9888	18.6889	44.6777	54.4525	27.2695	27.183	12.5167	0.188722	0.0201971	2.43412	5.04855	-0.356493	0.337917	-0.0968829	0.0918392
196	26.9325	18.95	45.8825	55.2502	26.9703	28.2798	12.0303	0.186894	0.0201726	2.46562	5.11388	-0.338098	0.323225	-0.095544	0.0913499
197	26.5552	19.8803	46.4354	55.5498	27.174	28.3757	11.7082	0.185026	0.0201705	2.44422	5.06951	-0.331968	0.320153	-0.0941916	0.0908343
198	26.3571	19.8295	46.1866	54.4587	25.1279	29.3308	11.6013	0.183123	0.0201792	2.54015	5.26846	-0.316943	0.308232	-0.0928309	0.0902924
199	25.5766	19.9714	45.5481	52.8772	23.9421	28.935	11.5921	0.181199	0.0201888	2.54044	5.26907	-0.316382	0.310394	-0.0914708	0.0897277
200	25.5116	21.1078	46.6194	52.1194	21.7409	30.3785	11.1654	0.179248	0.0201973	2.60442	5.40176	-0.297724	0.294463	-0.0901069	0.0891412
201	25.8243	20.9843	46.8086	52.4768	19.7099	32.767	10.9425	0.177265	0.020203	2.80132	5.81016	-0.271022	0.270373	-0.0887346	0.0885309
202	26.4555	19.5809	46.0364	53.5125	18.1114	35.4011	10.9524	0.175252	0.020206	3.07676	6.38144	-0.247327	0.248815	-0.087355	0.0878965
203	26.6142	20.4104	47.0245	54.3488	15.6477	38.7011	10.5579	0.173208	0.0202058	3.29055	6.82486	-0.222606	0.225852	-0.0859695	0.0872385
204	26.2077	18.7928	48.8756	54.2082	16.8561	37.3521	9.9939	0.171143	0.0202014	3.06083	6.34839	-0.226976	0.232315	-0.0845858	0.0865575
205	25.7581	17.1721	50.6606	53.9396	17.7024	36.2372	9.48429	0.169067	0.0201926	2.86159	5.93516	-0.229652	0.236956	-0.0832088	0.0858581
206	26.0092	17.3394	51.6181	53.9493	17.576	36.3733	9.15122	0.166972	0.0201797	2.81873	5.84625	-0.224979	0.234069	-0.0818331	0.085139
207	26.4121	17.608	51.7563	53.1154	16.3698	36.7456	8.97263	0.164855	0.0201615	2.83991	5.89018	-0.218985	0.229708	-0.080456	0.0843986
208	25.9877	17.3251	50.503	52.2871	16.0387	36.2484	9.03948	0.162716	0.0201382	2.87115	5.95498	-0.218179	0.230769	-0.0790787	0.0836373
209	25.3756	16.917	51.3764	52.153	16.7422	35.4108	8.73556	0.160558	0.0201098	2.75887	5.72211	-0.219433	0.233994	-0.0777025	0.0828558
210	26.0761	17.3841	53.5639	52.6244	16.6456	35.9788	8.22958	0.158386	0.0200767	2.68691	5.57285	-0.212243	0.228142	-0.0763315	0.0820545
211	25.7176	17.145	53.2555	52.2407	17.0752	35.1656	8.12658	0.156209	0.0200386	2.64086	5.47734	-0.213293	0.231122	-0.0749746	0.0812342
212	25.5061	17.0041	52.5679	50.461	15.6281	34.8329	8.08415	0.154022	0.0199953	2.65055	5.49745	-0.21139	0.230819	-0.0736266	0.0803952
213	24.7866	16.5244	51.9227	48.9142	16.4653	32.4489	8.0354	0.151823	0.0199481	2.49888	5.18287	-0.223314	0.245778	-0.0722838	0.0795396
214	24.6419	16.428	53.0475	48.9644	17.8401	31.1243	7.72365	0.149616	0.0198962	2.34778	4.86947	-0.227947	0.252756	-0.0709475	0.0786688
215	24.5869	16.3913	53.5445	49.1414	16.8318	32.3096	7.50464	0.1474	0.0198385	2.41384	5.00648	-0.215674	0.240941	-0.0696186	0.0777819
216	25.607	17.0713	54.364	49.4151	16.6191	32.796	7.30307	0.14565	0.0197736	2.41345	5.00568	-0.209695	0.234412	-0.0687718	0.0768784
217	25.2076	16.8051	53.1185	49.3025	14.1692	35.1333	7.50377	0.144977	0.0197012	2.64946	5.49518	-0.196841	0.216743	-0.0690177	0.0759591
218	24.6725	16.4483	51.7051	49.1638	14.9428	34.221	7.77221	0.14464	0.0196211	2.64671	5.48948	-0.203775	0.219525	-0.0696158	0.0750243
219	24.6364	16.4243	52.0664	49.4514	15.128	34.3235	7.77546	0.14421	0.0195319	2.63664	5.46859	-0.204407	0.215928	-0.0701356	0.0740748
220	25.3017	16.8678	53.0349	50.0825	15.6929	34.3897	7.68175	0.14369	0.0194336	2.5941	5.38036	-0.205248	0.212599	-0.0705787	0.0731111
221	25.6717	17.1145	52.536	50.8099	15.6836	35.1263	7.79569	0.14308	0.0193267	2.67517	5.54851	-0.202028	0.205438	-0.0709466	0.0721337
222	25.3317	16.8878	52.5183	50.6632	13.7028	36.9604	7.82981	0.142384	0.0192111	2.8148	5.83811	-0.192869	0.192644	-0.0712411	0.0711433
223	24.391	16.2607	52.1257	49.8681	14.2422	35.6259	7.91377	0.141604	0.0190869	2.73333	5.66913	-0.200847	0.197075	-0.0714637	0.0701403
224	24.8133	16.5422	52.4156	49.7843	14.5885	35.1958	7.88664	0.140742	0.0189538	2.68589	5.57074	-0.203488	0.196421	-0.0716161	0.0691254
225	25.6881	17.1254	53.6197	49.7708	16.0177	33.7531	7.71932	0.139799	0.0188119	2.51921	5.22504	-0.212615	0.201895	-0.0716998	0.0680992
226	25.5008	17.0006	52.2566	49.7489	13.7698	35.9791	7.92496	0.138779	0.0186617	2.75813	5.72057	-0.199858	0.186955	-0.0717166	0.0670621
227	24.7699	16.5133	49.2497	49.2659	12.8063	36.4596	8.40627	0.137683	0.0185032	2.96272	6.14491	-0.196592	0.181071	-0.0716679	0.0660149
228	24.2714	16.1809	47.9827	48.295	12.9702	35.3249	8.60781	0.136513	0.0183369	2.94465	6.10743	-0.202609	0.18391	-0.0715554	0.0649579
229	24.5935	16.3957	48.8566	47.5612	12.8322	34.729	8.43456	0.135273	0.0181627	2.84397	5.89861	-0.20554	0.183971	-0.0713808	0.0638922
230	24.306	16.204	48.1956	46.0733	13.609	32.4643	8.52182	0.133965	0.0179807	2.69343	5.58638	-0.219481	0.19375	-0.0711457	0.0628192
231	24.0267	16.0178	50.6305	44.6946	12.7935	31.901	8.08714	0.13259	0.0177913	2.52283	5.23255	-0.222104	0.193542	-0.0708516	0.0617388
232	23.1982	15.4655	47.4501	42.9323	12.5509	30.3814	8.59735	0.131151	0.0175947	2.56382	5.31756	-0.232255	0.199774	-0.0705002	0.0606508
233	22.825	17.5492	42.3715	41.0741	11.3221	29.752	9.5698	0.129649	0.0173915	2.81517	5.83888	-0.235591	0.200173	-0.0700932	0.059556
234	22.8554	18.4546	41.3099	41.0716	11.1968	29.8748	9.72943	0.128087	0.0171826	2.89275	5.99978	-0.233083	0.195672	-0.069632	0.0584548
235	23.2591	19.4776	42.7367	41.1582	12.1931	28.9651	9.33892	0.126466	0.0169673	2.71294	5.62685	-0.238697	0.198029	-0.0691184	0.0573478
236	22.5277	16.0538	41.8351	40.9893	10.5713	30.418	9.46098	0.12479	0.0167449	2.91109	6.03783	-0.225661	0.185144	-0.068554	0.0562356
237	22.6395	15.093	42.3169	40.4805	11.1434	29.3371	9.26893	0.123059	0.0165156	2.77462	5.75478	-0.231785	0.188016	-0.0679404	0.0551188
238	22.3806	14.9204	42.2073	39.5197	10.5991	28.9206	9.20074	0.121277	0.01628	2.74092	5.68488	-0.232638	0.186716	-0.0672791	0.053998
239	22.8003	15.2002	43.5666	39.1403	11.4038	27.7365	8.8239	0.119446	0.0160385	2.54871	5.28621	-0.240128	0.190698	-0.0665719	0.0528737
240	21.8995	14.5997	44.534	39.2951	13.5062	25.7889	8.53152	0.117567	0.0157914	2.31692	4.80546	-0.255462	0.20081	-0.0658203	0.0517464
241	22.4986	14.9991	44.61	38.9522	13.0598	25.8924	8.41357	0.115643	0.015539	2.3217	4.81538	-0.251192	0.19554	-0.065026	0.0506168
242	22.1157	14.7438	42.8599	38.6723	14.9015	23.7708	8.64756	0.113676	0.0152815	2.21706	4.59836	-0.270643	0.208602	-0.0641906	0.0494855
243	21.9828	14.6552	42.9942	37.0697	13.3651	23.7046	8.50107	0.111669	0.0150187	2.20528	4.57392	-0.267171	0.204044	-0.0633156	0.0483529
244	21.728	14.4853	42.3292	36.3482	12.1629	24.1853	8.50963	0.109623	0.0147508	2.28586	4.74104	-0.258042	0.195264	-0.0624028	0.0472198
245	21.9433	14.6289	42.3043	37.2339	10.8057	26.4281	8.38495	0.10754	0.0144779	2.49861	5.18231	-0.233041	0.174795	-0.0614537	0.0460865
246	21.9651	14.6434	41.1715	37.6278	12.5572	25.0706	8.47854	0.105424	0.0142003	2.43485	5.05006	-0.241497	0.179507	-0.0604699	0.0449538
247	21.7133	14.4756	40.7796	36.7184	12.4826	24.2358	8.41503	0.103275	0.0139182	2.37723	4.93056	-0.245311	0.180812	-0.0594531	0.0438222
248	21.3154	15.7516	38.0029	35.8268	9.8384	25.9884	8.87963	0.101097	0.0136319	2.74217	5.68746	-0.225093	0.164557	-0.0584049	0.0426923
249	21.235	16.5929	37.8278	35.0084	9.91849	25.0899	8.74814	0.0988915	0.0133417	2.65367	5.50392	-0.228599	0.165731	-0.0573269	0.0415646
250	21.6721	16.0078	37.6799	35.6213	8.31797	27.3033	8.61206	0.0966604	0.0130477	2.89895	6.01264	-0.206452	0.148524	-0.0562207	0.0404397
251	21.2251	15.7398	36.9649	35.1289	9.31636	25.8125	8.60193	0.0944061	0.0127505	2.79247	5.7918	-0.213662	0.152481	-0.055088	0.0393182
252	20.8404	15.9607	36.8011	33.3803	8.8552	24.5251	8.45859	0.0921309	0.0124501	2.66568	5.52883	-0.219922	0.155771	-0.0539303	0.0382006
253	19.888	15.3081	35.1961	33.0327	7.5765	25.4562	8.65293	0.0898368	0.0121469	2.89559	6.00567	-0.207344	0.145791	-0.0527492	0.0370876
254	21.3802	14.3866	35.7668	33.2236	7.25857	25.965	8.32065	0.0875261	0.0118412	2.90407	6.02326	-0.198536	0.13858	-0.0515465	0.0359796
255	20.618	13.8545	34.4725	32.9308	5.59062	27.3402	8.42781	0.085201	0.011533	3.17497	6.58512	-0.184198	0.127668	-0.0503237	0.0348773
256	19.8155	11.9985	31.814	31.2498	5.59659	25.6532	8.91172	0.0828636	0.0112228	3.22527	6.68946	-0.191488	0.131781	-0.0490824	0.0337813
257	19.7084	10.1216	29.83	29.899	4.70705	25.1919	9.25638	0.0805163	0.010911	3.37964	7.00962	-0.189838	0.12977	-0.0478242	0.0326921
258	18.808	9.56812	28.3761	28.9255	4.3648	24.5607	9.47022	0.078161	0.0105976	3.46257	7.18164	-0.189536	0.1287	-0.0465508	0.0316102
259	19.2899	9.47741	28.7674	28.0854	3.9713	24.1141	9.08361	0.0758001	0.0102831	3.35346	6.95532	-0.187702	0.126628	-0.0452638	0.0305363
260	18.9346	8.83519	27.7698	27.5866	2.90269	24.6839	9.13915	0.0734357	0.00996776	3.55717	7.37783	-0.178154	0.119425	-0.0439648	0.0294709
261	19.1271	9.30913	28.4363	28.6314	4.39473	24.2367	8.66095	0.0710701	0.00965193	3.41029	7.0732	-0.175993	0.117235	-0.0426554	0.0284147
262	19.2463	10.0803	29.3266	29.4851	4.53484	24.9502	8.1378	0.0687053	0.00933581	3.40298	7.05803	-0.165736	0.109732	-0.0413372	0.0273681
263	19.9332	11.1009	31.0342	29.9983	5.00947	24.9889	7.44703	0.0663436	0.00901973	3.2224	6.6835	-0.160116	0.105372	-0.0400119	0.0263317
264	20.1862	11.0785	31.2647	31.786	4.02183	27.7642	7.14117	0.0639873	0.00870409	3.55222	7.36757	-0.139644	0.0913673	-0.0386811	0.0253062
265	20.0808	10.9386	31.0194	32.0335	4.38042	27.6531	6.94911	0.0616384	0.00838913	3.56586	7.39586	-0.135048	0.0878412	-0.0373463	0.024292
266	20.2834	11.2806	31.5641	32.3564	5.81334	26.543	6.58584	0.0592991	0.00807507	3.36425	6.97771	-0.135669	0.0877443	-0.0360093	0.0232898
267	20.3293	10.0691	30.3984	30.8495	4.88379	25.9657	6.5837	0.0569718	0.0077622	3.41722	7.08758	-0.133523	0.0858787	-0.0346716	0.0223002
268	19.6737	9.87627	29.55	28.84	4.20816	24.6318	6.51104	0.0546584	0.00745083	3.33396	6.91488	-0.135348	0.0865764	-0.0333348	0.0213236
269	18.6312	8.97249	27.6037	26.2335	2.97123	23.2623	6.69319	0.0523613	0.00714143	3.37136	6.99245	-0.137578	0.0875326	-0.0320006	0.0203607
270	17.0896	8.29546	25.3851	23.5121	3.27129	20.2408	6.97645	0.0500827	0.0068342	3.18744	6.61099	-0.15179	0.0960635	-0.0306706	0.0194121
271	17.4018	7.75577	25.1576	23.7429	2.83962	20.9033	6.73309	0.0478246	0.00652939	3.32355	6.89329	-0.140475	0.0884543	-0.0293464	0.0184782
272	17.3451	8.01508	25.3602	23.7865	2.88879	20.8977	6.37985	0.0455893	0.00622732	3.29618	6.83653	-0.134124	0.0840249	-0.0280295	0.0175598
273	18.3129	8.88052	27.1934	23.8281	3.78236	20.0457	5.67712	0.0433791	0.00592831	2.95129	6.1212	-0.133303	0.083094	-0.0267218	0.0166573
274	17.2446	6.32869	23.5733	22.6472	1.08957	21.5577	6.23712	0.041196	0.00563273	3.67205	7.61612	-0.118067	0.0732422	-0.0254246	0.0157714
275	16.7935	5.2595	22.053	21.2596	2.01448	19.2451	6.31823	0.0390423	0.0053409	3.48925	7.23697	-0.125564	0.0775118	-0.0241398	0.0149026
276	15.6373	6.79762	22.4349	20.0293	2.44453	17.5847	5.88465	0.0369204	0.00505305	3.136	6.5043	-0.130078	0.0799228	-0.0228688	0.0140516
277	15.6082	4.89508	20.5033	18.4287	2.17996	16.2488	6.08688	0.0348321	0.00476954	3.17064	6.57615	-0.133034	0.0813618	-0.0216133	0.0132188
278	15.3713	3.33819	18.7095	17.7816	1.87596	15.9056	6.28725	0.0327798	0.00449065	3.40237	7.05677	-0.128092	0.0779858	-0.020375	0.0124049
279	14.7395	2.17291	16.9124	15.5786	0.625493	14.9531	6.53957	0.0307657	0.00421668	3.53759	7.33723	-0.128106	0.0776446	-0.0191554	0.0116103
280	13.8964	2.82565	16.7221	13.908	2.06647	11.8415	6.19788	0.0287918	0.00394797	2.83238	5.87458	-0.152167	0.0918181	-0.0179561	0.0108356
281	13.9446	0.414248	14.3589	11.658	0.40087	11.2571	6.75267	0.0268604	0.00368487	3.14091	6.51447	-0.149039	0.0895485	-0.0167789	0.0100815
282	13.8349	0.543399	14.3783	12.5453	1.18878	11.3565	6.27317	0.0249737	0.00342763	3.15937	6.55276	-0.137597	0.0823241	-0.0156252	0.00934847
283	13.9487	0.51197	14.4606	12.7553	-0.0843855	12.8397	5.78657	0.0231339	0.00317655	3.5515	7.36607	-0.113104	0.0673894	-0.0144968	0.0086371
284	13.8771	0.0986766	13.9757	12.9938	0.874505	12.1193	5.53168	0.0213431	0.00293197	3.4684	7.19372	-0.110523	0.0655776	-0.0133951	0.00794797
285	13.0875	0.148851	13.2363	12.2506	1.08123	11.1694	5.37278	0.0196036	0.00269419	3.37509	7.0002	-0.110318	0.065191	-0.012322	0.00728165
286	11.9905	0.00872652	11.9992	10.9349	0.58683	10.3481	5.42585	0.0179176	0.00246353	3.45005	7.15567	-0.108989	0.0641496	-0.0112789	0.0066387
287	11.8132	0	11.8132	9.84796	0.98514	8.86282	5.01652	0.0162872	0.00224033	3.00075	6.22377	-0.115912	0.0679562	-0.0102674	0.00601972
288	10.6179	0	10.6179	8.9478	0.216247	8.73156	5.0501	0.0147146	0.0020249	3.29119	6.82619	-0.106385	0.0621321	-0.00928932	0.00542526
289	10.5876	0.050222	10.6378	8.07343	0.486471	7.58696	4.52873	0.013202	0.00181754	2.85299	5.91731	-0.110036	0.0640191	-0.00834613	0.00485591
290	9.53344	0.506874	10.0403	6.62762	0.738749	5.88887	4.27624	0.0117517	0.00161855	2.34483	4.86335	-0.126528	0.0733383	-0.00743947	0.00431223
291	9.73683	0.103717	9.84055	6.29922	0.504037	5.79518	3.85394	0.0103658	0.00142826	2.35566	4.88581	-0.113385	0.0654806	-0.00657098	0.00379479
292	7.90274	0.00296354	7.90571	4.04664	-0.340038	4.38668	4.19553	0.00904644	0.00124698	2.21831	4.60094	-0.131109	0.0754393	-0.00574226	0.00330418
293	7.3968	0	7.3968	3.27361	-0.403058	3.67666	3.86589	0.0077959	0.00107504	1.98783	4.1229	-0.134784	0.0772784	-0.00495493	0.00284096
294	6.49622	0.532466	7.02869	2.97682	0.233897	2.74293	3.45724	0.00661633	0.000912738	1.56041	3.23641	-0.153678	0.0878009	-0.00421062	0.00240571
295	5.96599	0.0124059	5.9784	2.26254	-0.166382	2.42892	3.3895	0.00550994	0.000760409	1.62544	3.37128	-0.144521	0.082284	-0.00351094	0.001999
296	5.54807	0.169481	5.71755	1.96766	0.0327782	1.93488	2.88432	0.00447891	0.000618371	1.35343	2.80711	-0.1477	0.0838066	-0.0028575	0.0016214
297	4.1958	0.0026122	4.19841	0.984727	-0.295729	1.28046	3.09721	0.00352543	0.000486926	1.21923	2.52877	-0.176089	0.0995778	-0.00225193	0.00127349
298	4.19732	0	4.19732	0.663187	-0.676748	1.33994	2.33212	0.00265169	0.000366392	1.27694	2.64847	-0.126592	0.0713516	-0.00169585	0.000955839
299	4.02661	0	4.02661	0.910834	-0.318201	1.22903	1.70687	0.00185989	0.000257086	1.2209	2.53223	-0.0968743	0.054423	-0.00119087	0.000669018
300	4.26003	0	4.26003	0.831522	-0.360432	1.19195	1.0009	0.00115221	0.000159327	1.11922	2.32134	-0.0619619	0.0346974	-0.000738604	0.000413603
301	5.23478	0	5.23478	0.962869	-0.417314	1.38018	0.375643	0.000530847	7.34331e-05	1.05462	2.18737	-0.0246837	0.0137784	-0.00034068	0.000190167

## Sheet: T2_NHP1
																								FM		C2-C3		C5-C6		T4-T5		T10-T11		L3-L4
																							Vertebrae Z location:	0		14.3		27.4		50.6		147.4		215.5
Normalized distance from FM (mm)	Perimeter of dura (mm)	Perimeter of spinal cord (mm)	Perimeter of SAS (mm)	Area of dura(mm2)	Area of spinal cord (mm2)	Area of SAS (mm2)	Reynolds number	Flow rate amplitude (ml/s)	Stroke volume (ml)	Hydraulic diameter (mm)	Womerseley number	Mean systolic velocity (cm/s)	Mean diastolic velocity (cm/s)	Flow rate at peak systole (ml/s)	Flow rate at peak diastole (ml/s)	Surface area of dura (cm2)	Surface area of spinal cord (cm2)	Surface area of SAS (cm2)	Volume of dura (ml)	Volume of spinal cord (ml)	Volume of SAS (ml)	Length of subarachnoid space (mm)	Pulse wave velocity (m/s)	Time (ms)	CSF flow rate (ml/s)	Time (ms)	CSF flow rate (ml/s)	Time (ms)	CSF flow rate (ml/s)	Time (ms)	CSF flow rate (ml/s)	Time (ms)	CSF flow rate (ml/s)	Time (ms)	CSF flow rate (ml/s)
0	39.8273	26.5515	123.552	139.747	78.1339	61.6131	26.511	0.77664	0.134579	2.17374	4.32341	-0.922757	0.38649	-0.54744	0.2292	63.4216	38.2414	104.511	10.9965	3.96487	7.03158	305.842	1.3818	0	0.172532	0	0.157531	0	0.239746	0	0.158281	0	0.0599282	0	0.0132123
1	37.3143	24.8762	78.2142	135.226	43.232	91.9942	40.5112	0.777317	0.134851	4.70165	9.35126	-0.598797	0.249296	-0.548826	0.228491									22	0.190872	23	0.185641	23.6522	0.294936	24	0.163511	24	0.0467882	24	0.0254923
2	37.3357	24.8905	74.6222	121.733	43.6293	78.1039	42.4603	0.77714	0.134779	4.18243	8.31856	-0.705176	0.294056	-0.54847	0.22867									44	0.0366019	46	0.224561	47.3043	0.291033	48	0.102531	48	0.0747382	48	0.0203823
3	33.7172	22.4781	68.8498	104.707	39.3672	65.3396	45.8897	0.776305	0.134417	3.78914	7.53634	-0.843187	0.354407	-0.546643	0.229661									66	-0.370918	69	-0.118249	70.9565	-0.0846702	72	0.0140308	72	0.0692082	72	0.0313223
4	30.5905	20.1194	60.9137	87.0624	34.6081	52.4543	52.0246	0.775377	0.133844	3.44961	6.86104	-1.04372	0.444346	-0.543936	0.231442									88	-0.540078	92	-0.456709	94.6087	-0.433966	96	-0.0423192	96	0.0643682	96	0.0552823
5	30.7272	19.2375	49.9647	72.1995	27.5907	44.6089	62.5193	0.77502	0.133154	3.57186	7.10417	-1.21288	0.524698	-0.541001	0.234019									110	-0.530008	115	-0.554609	118.261	-0.639825	120	-0.121419	120	0.0290382	120	0.0251523
6	29.4322	18.3608	47.793	65.06	23.4461	41.6139	65.0455	0.775865	0.132432	3.47896	6.9194	-1.30485	0.575745	-0.538473	0.237393									132	-0.477998	138	-0.552389	141.913	-0.663137	144	-0.186429	144	-0.0148418	144	0.00542232
7	28.2948	17.9645	46.2593	59.5394	24.8206	34.7187	66.9841	0.778354	0.13177	3.00142	5.96962	-1.54767	0.696714	-0.536785	0.241569									154	-0.400388	161	-0.507269	165.565	-0.588587	168	-0.227089	168	-0.103692	168	-0.0231477
8	27.5122	18.0852	45.5973	57.4859	24.7306	32.7553	67.8821	0.782785	0.131249	2.87359	5.71536	-1.63721	0.752781	-0.536241	0.246544									176	-0.310398	184	-0.410329	189.217	-0.509013	192	-0.226009	192	-0.140372	192	-0.0569177
9	27.832	18.2985	46.1305	58.4571	26.0096	32.4475	67.1996	0.789345	0.130936	2.81361	5.59607	-1.65513	0.777541	-0.537046	0.252299									198	-0.198308	207	-0.295369	212.87	-0.335207	216	-0.188969	216	-0.124412	216	-0.0698377
10	27.7041	19.0046	46.7087	58.5145	25.0624	33.4521	66.6428	0.798065	0.13088	2.86449	5.69727	-1.61406	0.774223	-0.539293	0.258772									220	-0.104568	230	-0.173289	236.522	-0.170464	240	-0.154289	240	-0.144192	240	-0.0657077
11	27.0097	19.5986	46.6083	56.9572	24.1558	32.8015	67.2589	0.808878	0.131113	2.81282	5.59451	-1.67597	0.821204	-0.543052	0.265826									242	-0.00846814	253	-0.0488694	260.174	-0.0555372	264	-0.0908792	264	-0.141342	264	-0.0997377
12	26.5163	18.3963	44.9126	53.5223	26.2009	27.3214	70.5706	0.821593	0.131642	2.43345	4.83995	-2.00958	1.00174	-0.548331	0.273262									264	0.120422	276	0.110771	283.826	0.118599	288	-0.0607092	288	-0.0866918	288	-0.0767077
13	25.594	17.638	43.2321	50.2627	24.978	25.2847	74.0934	0.835748	0.132446	2.34118	4.65645	-2.19914	1.11335	-0.554901	0.280847									286	0.192882	299	0.248921	307.478	0.210077	312	-0.0331792	312	-0.0602918	312	-0.0350677
14	25.5079	18.0633	43.5712	49.5344	25.3111	24.2233	74.5212	0.850759	0.133496	2.22462	4.42461	-2.32215	1.19051	-0.562403	0.288356									308	0.204932	322	0.251021	331.13	0.231628	336	-0.00653925	336	-0.0155718	336	-0.0163577
15	25.0306	17.6604	42.691	48.4148	24.5519	23.8628	77.1432	0.866136	0.134747	2.23538	4.44601	-2.39672	1.24207	-0.570528	0.295608									330	0.196862	345	0.209311	354.783	0.170266	360	0.0483908	360	0.0359682	360	0.0146423
16	24.4926	17.6812	42.1738	46.59	24.5098	22.0802	79.2528	0.881564	0.136148	2.09397	4.16475	-2.62435	1.37139	-0.579017	0.302547									352	0.173112	368	0.163071	378.435	0.131818	384	0.0753808	384	0.0564082	384	0.0117623
17	24.2429	17.6995	41.9424	45.4331	23.995	21.4381	80.8711	0.896811	0.137658	2.04454	4.06645	-2.7412	1.44207	-0.587659	0.309151									374	0.163662	391	0.143541	402.087	0.115874	408	0.0992508	408	0.0928082	408	0.0344623
18	24.3487	17.4511	41.7998	45.1782	23.5196	21.6586	82.3465	0.911664	0.139244	2.07288	4.12282	-2.75324	1.4562	-0.596279	0.315384									396	0.156672	414	0.139311	425.739	0.164815	432	0.123681	432	0.0814382	432	0.0356623
19	24.329	17.0858	41.4147	45.0229	22.6561	22.3667	84.2826	0.925973	0.140885	2.16034	4.29676	-2.70444	1.4366	-0.604729	0.321244									418	0.159002	437	0.156781	449.391	0.236553	456	0.140871	456	0.0769182	456	0.0296323
20	23.8028	17.0311	40.8339	44.2745	22.3134	21.9611	86.6586	0.939634	0.142552	2.15044	4.27708	-2.79666	1.49094	-0.612906	0.326728									440	0.183782	460	0.222291	473.043	0.280618	480	0.130341	480	0.0600482	480	0.0452223
21	23.8946	17.0091	40.9038	44.0332	23.0547	20.9784	87.6063	0.952844	0.144228	2.052	4.08129	-2.95896	1.58309	-0.620739	0.332104									462	0.219032	483	0.275821	496.696	0.348968	504	0.0918008	504	0.0529982	504	0.0306323
22	24.5717	17.0916	41.6633	44.5816	23.9529	20.6287	87.0267	0.965989	0.1459	1.98062	3.93932	-3.0462	1.63821	-0.628178	0.337811									484	0.227412	506	0.277881	520.348	0.338767	528	0.0903808	528	0.0180182	528	0.0308023
23	24.4036	17.7238	42.1274	45.0273	24.1328	20.8945	87.0299	0.978319	0.147548	1.98365	3.94534	-3.04164	1.64309	-0.635181	0.343139									506	0.199612	529	0.217441	544	0.270913	552	0.122081	552	0.0284982	552	0.0339023
24	23.9092	17.6027	41.5119	45.2059	22.4944	22.7116	89.2746	0.98907	0.149166	2.19167	4.35908	-2.83262	1.53316	-0.641728	0.347343
25	24.1183	17.1302	41.2485	45.3628	22.9944	22.3684	90.6548	0.998289	0.150742	2.17075	4.31747	-2.90591	1.57217	-0.6478	0.350489
26	24.3676	16.953	41.3207	45.3925	23.924	21.4685	91.276	1.00602	0.152263	2.07846	4.1339	-3.04355	1.64271	-0.653379	0.352645
27	24.2672	17.378	41.6452	46.1198	24.2213	21.8985	91.2682	1.01286	0.153723	2.10337	4.18345	-3.007	1.61859	-0.658445	0.354419
28	24.7871	17.974	42.7611	46.662	24.6189	22.0431	89.5072	1.01947	0.155112	2.06241	4.10198	-3.00779	1.61713	-0.663006	0.356465
29	24.8067	17.7607	42.5674	46.6561	24.0649	22.5912	90.4642	1.02547	0.156422	2.12367	4.22383	-2.95364	1.58716	-0.667038	0.358435
30	24.7511	17.3978	42.1489	46.6551	24.7995	21.8556	91.8211	1.03051	0.157646	2.0741	4.12525	-3.07225	1.6495	-0.670505	0.360001
31	24.9397	18.091	43.0307	46.782	25.0739	21.7081	90.3454	1.03457	0.158776	2.01791	4.01348	-3.10269	1.66414	-0.673397	0.361177
32	24.571	18.1255	42.6964	46.7371	25.2788	21.4583	91.365	1.0377	0.159803	2.01024	3.99823	-3.14981	1.68738	-0.675714	0.361989
33	24.6126	17.6717	42.2843	47.4859	24.7642	22.7218	92.4708	1.03984	0.160721	2.14946	4.27513	-2.98732	1.59826	-0.677418	0.362418
34	25.338	18.0792	43.4172	48.1439	25.0571	23.0867	90.2241	1.04093	0.161518	2.12791	4.23227	-2.93905	1.57007	-0.678475	0.362452
35	24.8933	17.87	42.7633	48.1888	25.7754	22.4135	91.6546	1.04096	0.162189	2.09656	4.16992	-3.0295	1.6159	-0.678862	0.362102
36	25.255	17.979	43.2339	47.9222	25.0696	22.8525	90.6108	1.03998	0.162722	2.1142	4.20499	-2.97031	1.58191	-0.67859	0.361394
37	25.2151	18.0581	43.2731	47.8317	24.9488	22.8829	90.3847	1.03792	0.163106	2.11519	4.20697	-2.96129	1.57459	-0.677613	0.360305
38	24.9598	17.1701	42.1299	47.9586	23.2764	24.6823	92.6165	1.03472	0.163335	2.34517	4.66438	-2.74347	1.45653	-0.675895	0.358826
39	24.6268	17.6339	42.2607	48.2205	24.2667	23.9538	91.979	1.03038	0.163396	2.26767	4.51023	-2.81331	1.49127	-0.673413	0.356967
40	25.1853	17.3071	42.4924	48.0801	24.279	23.8011	91.031	1.0249	0.163282	2.24049	4.45618	-2.8157	1.49053	-0.67015	0.354752
41	24.7154	17.3947	42.1101	46.9865	23.4448	23.5416	91.3052	1.01828	0.162991	2.23619	4.44762	-2.82959	1.49595	-0.666117	0.352165
42	24.9576	17.6328	42.5904	46.7247	23.6099	23.1148	89.6319	1.01055	0.162526	2.17106	4.31808	-2.8612	1.51082	-0.66134	0.349213
43	24.4897	17.0176	41.5073	47.6042	21.455	26.1492	91.2119	1.00176	0.161896	2.52181	5.0157	-2.51545	1.32674	-0.655847	0.345911
44	24.8888	16.1984	41.0871	47.7745	21.9829	25.7916	91.266	0.991964	0.161101	2.51086	4.99392	-2.51926	1.32735	-0.649665	0.342299
45	24.6632	16.2196	40.8828	47.3343	20.9258	26.4084	90.7559	0.981188	0.160151	2.58386	5.13912	-2.43452	1.28148	-0.642822	0.338366
46	24.61	16.1019	40.7118	45.5918	20.8411	24.7506	90.0771	0.969467	0.159048	2.43172	4.83652	-2.56816	1.35056	-0.635345	0.334122
47	24.1917	15.8965	40.0881	44.6631	20.4143	24.2488	90.3155	0.956843	0.1578	2.41956	4.81234	-2.58677	1.35916	-0.627262	0.329581
48	23.5019	15.5757	39.0776	44.1072	17.6052	26.502	91.373	0.943363	0.156412	2.71329	5.39655	-2.33578	1.22628	-0.618601	0.324763
49	23.8304	14.5952	38.4256	44.1398	18.316	25.8238	91.5379	0.929077	0.154888	2.68815	5.34654	-2.35987	1.238	-0.609389	0.319689
50	23.7307	14.9395	38.6702	43.0044	17.0769	25.9275	89.5062	0.914012	0.153237	2.68191	5.33414	-2.31281	1.21246	-0.599653	0.314359
51	23.1871	14.1289	37.316	40.6808	17.4018	23.279	91.1787	0.898249	0.151462	2.49518	4.96275	-2.53271	1.32675	-0.589462	0.308787
52	21.9543	13.6251	35.5794	38.3781	15.075	23.303	93.9009	0.881802	0.14957	2.61986	5.21073	-2.48386	1.30021	-0.578814	0.302988
53	21.4994	13.3538	34.8532	36.8818	14.561	22.3208	94.0204	0.865573	0.147569	2.56169	5.09502	-2.54348	1.3344	-0.567726	0.297847
54	21.5851	12.6205	34.2056	35.5919	13.7369	21.8551	93.861	0.850921	0.145464	2.55563	5.08297	-2.54538	1.34858	-0.556228	0.294692
55	20.564	12.7039	33.2679	33.0222	12.8457	20.1765	94.4599	0.835817	0.14326	2.42642	4.82598	-2.69849	1.44474	-0.544375	0.291442
56	21.1881	13.3873	34.5755	34.0076	15.1412	18.8664	88.8478	0.82027	0.140965	2.18291	4.34165	-2.8221	1.52735	-0.532216	0.288054
57	20.4354	13.3319	33.7673	33.0323	13.0545	19.9778	88.8427	0.804339	0.138583	2.3658	4.70542	-2.60648	1.4275	-0.519737	0.284602
58	19.8984	12.8154	32.7137	30.3902	13.5036	16.8866	89.4522	0.787989	0.136122	2.06474	4.10663	-3.00234	1.6641	-0.506989	0.280999
59	19.3275	12.9132	32.2407	30.5745	14.2074	16.3671	88.4536	0.771371	0.133591	2.03089	4.03929	-3.01888	1.69483	-0.494034	0.277337
60	19.6682	13.171	32.8392	29.482	13.9682	15.5138	84.5204	0.754389	0.130996	1.88978	3.75863	-3.09971	1.76342	-0.480851	0.273538
61	19.6403	13.3176	32.9579	29.2628	14.1108	15.152	81.8848	0.737205	0.12834	1.84005	3.65974	-3.08989	1.78189	-0.467542	0.269664
62	19.255	12.771	32.026	29.4824	13.1446	16.3378	81.8482	0.719754	0.125632	2.04084	4.05909	-2.77932	1.62626	-0.454076	0.265677
63	19.4921	12.9854	32.4775	29.6179	13.6787	15.9392	78.2947	0.702169	0.122881	1.96324	3.90474	-2.76416	1.64138	-0.440557	0.261612
64	19.335	12.8681	32.2031	29.818	13.7371	16.0809	76.5519	0.684428	0.120093	1.9977	3.97329	-2.65519	1.601	-0.426974	0.257454
65	19.7454	13.0878	32.8332	30.2168	13.9919	16.2249	72.6701	0.666604	0.117273	1.9772	3.93251	-2.54888	1.56119	-0.413383	0.253221
66	19.2206	12.8991	32.1197	29.9775	13.2533	16.7242	71.8517	0.648754	0.114431	2.08274	4.14243	-2.39087	1.48836	-0.399842	0.248912
67	19.3387	12.6288	31.9675	29.4443	12.9817	16.4626	69.7658	0.630946	0.111572	2.05963	4.09646	-2.34904	1.48699	-0.386406	0.24454
68	19.1821	12.245	31.4272	28.7466	13.4639	15.2827	68.5305	0.613236	0.108707	1.94521	3.86888	-2.44147	1.57123	-0.373129	0.240107
69	18.4805	12.5957	31.0762	28.0951	13.3051	14.79	66.9491	0.595704	0.10584	1.90562	3.79013	-2.43457	1.59329	-0.360078	0.235627
70	19.1289	13.1275	32.2563	27.9516	13.3867	14.5649	62.1517	0.57845	0.10298	1.80641	3.59283	-2.38578	1.58715	-0.347351	0.231099
71	18.9206	12.9239	31.8445	28.3707	13.305	15.0657	60.7334	0.561625	0.100137	1.89251	3.76408	-2.22558	1.50449	-0.335081	0.226544
72	19.2209	13.0259	32.2468	29.9088	14.2703	15.6385	57.9608	0.545469	0.0973185	1.94036	3.85924	-2.06944	1.4197	-0.323513	0.221956
73	20.1605	13.087	33.2475	30.8045	14.4841	16.3204	54.3824	0.530626	0.0945324	1.96395	3.90617	-1.92238	1.33374	-0.313263	0.217363
74	19.7296	13.1288	32.8584	31.0335	14.0194	17.0141	53.4848	0.517241	0.0917893	2.07118	4.11944	-1.78953	1.25043	-0.304486	0.212754
75	19.9456	12.704	32.6496	31.1688	13.3704	17.7984	52.3202	0.504113	0.0890998	2.18046	4.33677	-1.67201	1.17582	-0.295949	0.208164
76	19.9391	12.3683	32.3074	31.1504	12.2036	18.9468	51.3877	0.491203	0.0864739	2.3452	4.66445	-1.51901	1.07522	-0.287627	0.203576
77	19.6545	11.7994	31.4539	30.6526	12.7579	17.8947	51.2912	0.478536	0.0839246	2.27547	4.52575	-1.56216	1.11234	-0.279516	0.19902
78	19.386	11.9791	31.3651	30.3492	12.504	17.8453	50.0012	0.46612	0.081465	2.27548	4.52576	-1.52352	1.09082	-0.271627	0.194494
79	19.5812	12.2	31.7812	30.5057	12.1212	18.3845	47.9401	0.453981	0.0791092	2.31389	4.60217	-1.43583	1.03358	-0.263965	0.190016
80	19.7378	11.9542	31.6919	31.1985	11.5171	19.6815	46.7214	0.44213	0.076871	2.48452	4.94154	-1.3114	0.948588	-0.256536	0.185594
81	20.0361	11.7702	31.8063	32.1068	11.3717	20.735	45.2585	0.430599	0.0747635	2.60825	5.18763	-1.20305	0.874447	-0.249361	0.181238
82	20.3405	11.8456	32.1861	32.5255	11.9613	20.5642	43.484	0.419424	0.0727932	2.55543	5.08258	-1.17998	0.861233	-0.242455	0.176969
83	20.0917	11.6583	31.75	32.4503	11.6322	20.818	42.8759	0.408601	0.0709607	2.62314	5.21725	-1.13274	0.829948	-0.235821	0.17278
84	20.1572	11.3752	31.5325	32.1042	11.6131	20.4911	42.0195	0.398175	0.0692639	2.59991	5.17104	-1.11985	0.823238	-0.229479	0.168696
85	20.1979	11.5981	31.7959	31.7276	10.5809	21.1467	40.5596	0.388145	0.0676993	2.66066	5.29186	-1.05824	0.780067	-0.223436	0.16471
86	19.8747	11.3311	31.2057	31.1794	10.6794	20.5	40.2637	0.378506	0.0662622	2.62606	5.22305	-1.06472	0.786714	-0.217677	0.160829
87	19.8671	11.2113	31.0784	30.706	11.1283	19.5777	39.4174	0.369254	0.0649476	2.51977	5.01164	-1.08409	0.802344	-0.212201	0.157053
88	19.6679	11.6532	31.3211	30.9583	11.4196	19.5387	38.1489	0.360375	0.0637516	2.49529	4.96296	-1.05945	0.784915	-0.207009	0.153366
89	20.1584	11.6281	31.7865	31.7047	11.1506	20.5541	36.7064	0.351867	0.062673	2.58545	5.14227	-0.985941	0.73075	-0.202086	0.149781
90	20.2261	11.7198	31.9459	32.4686	11.565	20.9036	35.6702	0.343709	0.0617099	2.61723	5.2055	-0.944568	0.69987	-0.197427	0.146282
91	20.1904	11.8023	31.9928	32.7497	12.1506	20.599	34.8273	0.335912	0.0608539	2.5755	5.12248	-0.937075	0.693638	-0.193029	0.142883
92	20.3802	11.5846	31.9647	32.0408	11.2467	20.7941	34.1081	0.328465	0.0600926	2.6022	5.17559	-0.908501	0.671312	-0.18889	0.139574
93	20.0861	11.4404	31.5265	31.3848	11.3929	19.9919	33.8707	0.321356	0.0594126	2.53598	5.04389	-0.926102	0.682545	-0.185002	0.136354
94	19.5526	11.872	31.4245	30.9788	11.0633	19.9155	33.3121	0.314582	0.058803	2.53496	5.04186	-0.910942	0.669196	-0.181357	0.133225
95	19.4871	12.3992	31.8863	30.1698	12.0577	18.1121	32.2171	0.308133	0.0582545	2.27377	4.52237	-0.9871	0.722034	-0.177949	0.130183
96	19.6233	12.2403	31.8636	30.2281	12.8617	17.3664	31.6593	0.302008	0.0577587	2.1802	4.33626	-1.00648	0.73272	-0.174774	0.127234
97	19.529	12.143	31.672	31.0079	12.1002	18.9077	31.3126	0.296194	0.0573084	2.38818	4.74992	-0.911336	0.659777	-0.171819	0.124375
98	20.2397	11.9587	32.1984	31.6637	11.7691	19.8946	30.3139	0.290676	0.0568975	2.47145	4.91554	-0.850041	0.611421	-0.169071	0.121606
99	20.1317	11.5919	31.7236	33.4684	10.891	22.5774	30.2984	0.285449	0.0565209	2.84943	5.66731	-0.741196	0.529543	-0.166512	0.118938
100	20.8516	11.6605	32.5121	34.9785	11.9067	23.0718	29.3921	0.281869	0.0561735	2.83982	5.6482	-0.717383	0.50436	-0.165504	0.116366
101	21.4878	11.8887	33.3765	35.3066	11.0763	24.2303	28.5596	0.279026	0.055851	2.90339	5.77464	-0.682057	0.470538	-0.165131	0.113895
102	20.953	11.5301	32.4831	34.661	11.3366	23.3244	29.2957	0.276369	0.0555508	2.8717	5.71161	-0.707154	0.478454	-0.164827	0.111542
103	20.273	11.5647	31.8377	33.2646	11.4565	21.8081	29.8303	0.273854	0.0552687	2.73959	5.44884	-0.754957	0.501507	-0.164536	0.109318
104	19.5549	10.7345	30.2895	31.1746	9.35176	21.8229	31.3152	0.271504	0.0550019	2.88358	5.73524	-0.752719	0.491472	-0.164258	0.107245
105	19.8358	10.8977	30.7335	30.2542	10.2326	20.0216	30.801	0.269325	0.0547487	2.60719	5.18551	-0.820201	0.526781	-0.163984	0.105342
106	19.0762	11.095	30.1712	30.2845	9.85735	20.4272	31.3239	0.267274	0.054507	2.70874	5.38749	-0.801673	0.507084	-0.163723	0.103552
107	19.9533	10.8983	30.8516	30.9515	10.6873	20.2641	30.582	0.265265	0.054275	2.62768	5.22627	-0.806596	0.50246	-0.163446	0.101819
108	20.4705	11.6872	32.1577	33.0262	10.0948	22.9315	29.2964	0.263327	0.0540517	2.85134	5.67112	-0.712956	0.437566	-0.163192	0.100136
109	21.321	11.0612	32.3822	34.9744	11.3874	23.587	29.0407	0.261424	0.0538344	2.91357	5.79488	-0.690755	0.417619	-0.162925	0.0984997
110	21.529	11.2095	32.7385	34.6302	11.4992	23.1309	28.6755	0.260863	0.0536233	2.82622	5.62116	-0.703167	0.424638	-0.162644	0.0982195
111	20.9747	11.4982	32.4729	33.7778	11.0581	22.7196	28.8631	0.260532	0.0534168	2.79858	5.56618	-0.71473	0.432014	-0.162381	0.0981504
112	20.1585	11.7736	31.9322	32.4829	11.6804	20.8025	29.3011	0.260198	0.0532145	2.6057	5.18256	-0.779475	0.471723	-0.162099	0.0980989
113	19.227	10.9286	30.1556	30.5349	9.35644	21.1785	30.9727	0.259869	0.0530147	2.80953	5.58795	-0.764008	0.463053	-0.161803	0.0980663
114	19.9237	11.6708	31.5944	29.9271	11.3762	18.5509	29.5095	0.259563	0.0528186	2.3488	4.67159	-0.870833	0.528558	-0.161524	0.0980382
115	18.7678	11.0712	29.839	29.1981	10.8253	18.3728	31.1873	0.259236	0.0526233	2.46293	4.89859	-0.877521	0.533472	-0.161223	0.0980128
116	19.7484	11.4602	31.2086	29.4792	10.4996	18.9795	29.7597	0.258895	0.0524294	2.43265	4.83837	-0.847786	0.516292	-0.160905	0.0979895
117	19.3512	11.2441	30.5953	30.8229	11.5028	19.32	30.3037	0.258574	0.0522374	2.5254	5.02284	-0.831911	0.507445	-0.160607	0.0979672
118	20.3343	11.9996	32.334	32.2507	10.3225	21.9282	28.6132	0.258234	0.0520452	2.71257	5.39512	-0.731209	0.446836	-0.160286	0.0979484
119	20.4618	11.4217	31.8836	32.4351	12.1315	20.3036	28.9554	0.257881	0.0518528	2.54722	5.06624	-0.787764	0.482362	-0.159944	0.0979369
120	20.2426	11.7713	32.0139	32.256	12.0041	20.2519	28.7799	0.257548	0.0516608	2.53038	5.03275	-0.788408	0.483658	-0.159625	0.0979228
121	20.0087	11.9007	31.9094	31.4295	12.2387	19.1908	28.8141	0.257188	0.0514689	2.40582	4.785	-0.829994	0.510168	-0.159283	0.0979053
122	19.4833	11.7761	31.2594	30.9066	11.6873	19.2192	29.3488	0.256806	0.0512763	2.45935	4.89148	-0.826985	0.509353	-0.158922	0.0978833
123	20.1521	11.9294	32.0814	30.7859	11.3042	19.4817	28.5349	0.256437	0.0510824	2.42835	4.82981	-0.815101	0.50299	-0.158581	0.0978561
124	19.1014	12.1685	31.2699	30.3366	12.544	17.7925	29.2069	0.256042	0.0508878	2.27599	4.52678	-0.889303	0.54983	-0.158219	0.0978227
125	19.688	12.3086	31.9966	30.2448	12.2946	17.9502	28.4795	0.255632	0.0506922	2.24488	4.46492	-0.879765	0.54499	-0.15785	0.0977822
126	19.8275	12.6595	32.4871	30.2548	13.0238	17.2311	27.9962	0.255222	0.0504946	2.12352	4.22354	-0.914182	0.567314	-0.157489	0.0977337
127	19.0068	12.3736	31.3804	30.274	12.7506	17.5233	28.9244	0.254788	0.0502952	2.23732	4.44986	-0.897226	0.557815	-0.157112	0.0976763
128	19.7124	13.3603	33.0727	30.4168	14.0535	16.3633	27.3587	0.254354	0.0500949	1.97873	3.93556	-0.958583	0.596947	-0.156745	0.0976091
129	19.8908	12.797	32.6878	30.1956	14.526	15.6696	27.6189	0.2539	0.049892	1.9175	3.81377	-0.998163	0.622576	-0.156369	0.0975313
130	19.9311	13.4441	33.3751	30.3052	13.9268	16.3784	26.9829	0.253437	0.0496868	1.96407	3.90639	-0.953202	0.595405	-0.155995	0.0974419
131	19.8518	12.7562	32.608	31.2295	13.3395	17.89	27.5469	0.252961	0.0494799	2.19447	4.36464	-0.8735	0.546349	-0.155621	0.09734
132	20.22	12.3914	32.6114	31.8358	12.1296	19.7062	27.4779	0.252473	0.04927	2.41706	4.80735	-0.78792	0.493442	-0.155248	0.0972247
133	19.9128	12.2834	32.1962	32.3436	12.8793	19.4643	27.7727	0.251972	0.0490574	2.4193	4.81181	-0.795808	0.498903	-0.154877	0.0970952
134	19.9192	12.0385	31.9577	32.8621	12.6474	20.2147	27.9257	0.251458	0.0488421	2.5299	5.03179	-0.765055	0.480052	-0.154507	0.0969504
135	20.8753	12.4831	33.3584	33.5207	12.3941	21.1266	26.6725	0.25093	0.0486236	2.53342	5.03879	-0.729604	0.458141	-0.154141	0.0967896
136	20.8703	12.3001	33.1704	33.9741	12.2052	21.7689	26.7708	0.250388	0.0484024	2.62872	5.22834	-0.707582	0.444545	-0.153776	0.0966119
137	20.353	12.2587	32.6117	34.2138	11.7484	22.4654	27.1615	0.249828	0.0481771	2.75784	5.48515	-0.68353	0.429585	-0.153412	0.0964163
138	21.1015	12.3906	33.4921	35.159	12.8521	22.3069	26.3774	0.249253	0.0479478	2.66367	5.29784	-0.68746	0.432109	-0.153051	0.0962019
139	21.3418	11.9686	33.3103	35.9407	12.3058	23.6349	26.4628	0.248657	0.0477146	2.83884	5.64626	-0.646045	0.40605	-0.15269	0.0959678
140	21.0427	11.8723	32.915	36.0469	12.1071	23.9398	26.7142	0.248043	0.0474762	2.90921	5.78622	-0.636381	0.399856	-0.15233	0.0957132
141	21.6253	11.5239	33.1492	36.1078	10.99	25.1178	26.4609	0.247405	0.047233	3.03101	6.02847	-0.606043	0.380606	-0.151968	0.0954371
142	21.4096	11.4048	32.8144	35.7341	10.5028	25.2313	26.6696	0.246744	0.046985	3.07447	6.1149	-0.602221	0.377911	-0.151606	0.0951387
143	20.953	11.6662	32.6192	35.256	11.0551	24.2008	26.7629	0.246055	0.0467316	2.96753	5.90221	-0.625073	0.391885	-0.151238	0.094817
144	21.079	11.6151	32.694	34.7592	10.9309	23.8283	26.6357	0.24534	0.0464723	2.91494	5.79762	-0.633832	0.396884	-0.150869	0.0944711
145	20.6593	11.7515	32.4108	34.415	10.9413	23.4736	26.8012	0.244592	0.0462066	2.89732	5.76257	-0.641406	0.401068	-0.150492	0.0941002
146	20.7577	12.0181	32.7758	34.6965	11.2593	23.4372	26.4418	0.243813	0.0459338	2.86195	5.69222	-0.640784	0.39999	-0.15011	0.0937035
147	21.315	12.0175	33.3325	35.2106	12.3752	22.8354	25.9256	0.242996	0.0456537	2.74034	5.45034	-0.655635	0.408494	-0.149716	0.0932807
148	21.0877	11.6881	32.7758	35.5177	12.1165	23.4013	26.3029	0.242149	0.0453673	2.85803	5.68442	-0.638503	0.396977	-0.149317	0.0928324
149	21.5672	12.2962	33.8634	35.7092	12.204	23.5052	25.4293	0.241265	0.0450747	2.78361	5.53641	-0.633667	0.393026	-0.148906	0.0923592
150	21.5095	12.5292	34.0387	36.3756	11.8129	24.5627	25.1983	0.240347	0.0447753	2.89283	5.75363	-0.606087	0.374984	-0.148486	0.0918616
151	21.3909	12.0225	33.4133	36.9769	12.3153	24.6616	25.5777	0.2394	0.044469	2.95291	5.87314	-0.600975	0.370732	-0.14806	0.0913401
152	21.7918	12.2231	34.0148	37.387	13.1777	24.2094	25.0519	0.238409	0.0441562	2.84702	5.66252	-0.609777	0.375072	-0.147613	0.0907954
153	21.6457	12.5504	34.1961	37.1904	12.7278	24.4626	24.8401	0.237392	0.0438369	2.86149	5.69131	-0.601598	0.36885	-0.147164	0.0902281
154	21.523	12.2856	33.8086	36.7133	12.6603	24.053	25.0476	0.236345	0.0435112	2.84563	5.65975	-0.610052	0.372736	-0.146706	0.0896386
155	21.6045	12.0241	33.6286	36.8921	11.3634	25.5287	25.0982	0.235253	0.0431799	3.03653	6.03945	-0.574324	0.349701	-0.146226	0.0890277
156	21.5878	11.9874	33.5752	36.4956	12.214	24.2816	25.0547	0.234136	0.042843	2.8926	5.75318	-0.60247	0.365375	-0.14574	0.0883958
157	21.1714	11.9713	33.1426	35.7858	12.1383	23.6474	25.2974	0.232992	0.0425003	2.85452	5.67745	-0.614342	0.371129	-0.145249	0.0877435
158	21.3609	12.1078	33.4687	35.5422	12.1492	23.393	24.9641	0.231811	0.042152	2.79646	5.56195	-0.618806	0.37227	-0.144736	0.0870745
159	21.4009	12.1057	33.5066	35.33	12.3569	22.973	24.8419	0.230597	0.0417982	2.74248	5.45461	-0.62774	0.376057	-0.144207	0.0863904
160	21.2822	12.358	33.6402	35.7723	11.2574	24.5149	24.6531	0.229369	0.041439	2.91456	5.79685	-0.587122	0.350181	-0.14368	0.0856888
161	21.5687	12.4046	33.9733	36.5767	13.0344	23.5423	24.3196	0.228107	0.0410747	2.77239	5.51408	-0.60884	0.361391	-0.143138	0.0849693
162	21.0451	12.2689	33.314	36.0965	13.0585	23.038	24.7057	0.226806	0.0407055	2.7666	5.50258	-0.618866	0.365626	-0.142574	0.0842326
163	21.8811	12.9338	34.8149	35.7385	13.4933	22.2453	23.5603	0.225478	0.0403319	2.55902	5.0897	-0.638541	0.375374	-0.141999	0.0834791
164	21.4223	12.712	34.1342	36.259	12.3506	23.9084	23.921	0.224135	0.0399538	2.8044	5.57776	-0.592575	0.346585	-0.141425	0.0827094
165	21.3648	12.8226	34.1874	37.5941	13.4985	24.0956	23.7786	0.222759	0.0395713	2.81939	5.60758	-0.584499	0.34	-0.140835	0.0819241
166	22.4669	12.8027	35.2697	39.2588	14.6469	24.6118	22.9525	0.221348	0.039185	2.79135	5.5518	-0.569819	0.329665	-0.140224	0.0811238
167	22.5099	13.284	35.7939	39.3911	13.9334	25.4577	22.5115	0.219906	0.0387947	2.84483	5.65817	-0.548445	0.315523	-0.139597	0.080309
168	22.1096	12.8856	34.9952	38.4088	14.5292	23.8796	22.9247	0.218459	0.0384006	2.72897	5.42773	-0.582432	0.333066	-0.138979	0.0794802
169	21.7206	12.7404	34.461	37.9399	12.4479	25.492	23.1723	0.216983	0.0380026	2.95934	5.88592	-0.543174	0.308768	-0.138345	0.0786381
170	21.4691	13.0861	34.5552	37.1342	13.6503	23.484	22.9997	0.215475	0.0376018	2.71857	5.40705	-0.586903	0.331527	-0.137691	0.0777832
171	21.8482	13.2637	35.1119	36.3518	13.9972	22.3546	22.5248	0.213942	0.0371979	2.54688	5.06556	-0.613005	0.344148	-0.137018	0.0769248
172	21.254	12.9594	34.2134	36.2622	13.6042	22.658	23.0039	0.212404	0.0367912	2.64928	5.26924	-0.601782	0.335684	-0.136348	0.0760565
173	21.7632	12.7914	34.5546	37.0359	14.8978	22.1381	22.6633	0.210851	0.0363822	2.56275	5.09713	-0.612872	0.339591	-0.135674	0.0751773
174	21.7956	13.5064	35.302	37.7387	13.0246	24.7141	22.0705	0.209269	0.0359708	2.80008	5.56917	-0.54649	0.300772	-0.134982	0.0742875
175	22.2767	13.8026	36.0793	38.5337	15.2887	23.2449	21.4811	0.207659	0.0355567	2.57723	5.12593	-0.577699	0.315747	-0.134271	0.0733878
176	22.0181	13.0516	35.0698	39.1807	14.2734	24.9073	21.9792	0.20602	0.0351413	2.84097	5.65049	-0.536183	0.291013	-0.133541	0.0724788
177	22.9482	13.6855	36.6337	39.9253	15.4423	24.4831	20.9283	0.204388	0.0347237	2.67329	5.31698	-0.542527	0.292288	-0.132827	0.0715608
178	21.5935	13.8606	35.4541	39.3012	15.5214	23.7798	21.5065	0.202735	0.0343049	2.68285	5.336	-0.555544	0.297054	-0.1321	0.0706346
179	22.4314	13.8688	36.3001	38.8906	14.0724	24.8182	20.8866	0.201056	0.0338846	2.73468	5.43909	-0.52944	0.280929	-0.131355	0.0697009
180	21.9385	14.1024	36.041	39.8293	17.1081	22.7212	20.9187	0.199361	0.0334633	2.52143	5.01495	-0.575035	0.302819	-0.130592	0.0687687
181	23.7144	14.3828	38.0972	41.2208	16.4111	24.8098	19.6681	0.197647	0.0330412	2.6049	5.18097	-0.523242	0.273411	-0.129814	0.0678325
182	23.0547	14.4293	37.484	42.0542	17.4198	24.6343	19.8726	0.195942	0.0326185	2.62859	5.22809	-0.524122	0.271675	-0.129052	0.0668903
183	23.2141	14.6819	37.896	42.3224	16.1229	26.1996	19.5387	0.194219	0.0321956	2.76515	5.4997	-0.489814	0.251783	-0.128277	0.0659426
184	22.7368	14.5124	37.2492	42.0414	17.5297	24.5117	19.7563	0.192474	0.0317726	2.6326	5.23605	-0.520134	0.265151	-0.127484	0.0649898
185	23.3033	14.8209	38.1242	42.292	18.3569	23.9351	19.1784	0.190706	0.0313493	2.51127	4.99475	-0.529283	0.267555	-0.126674	0.0640326
186	23.4636	14.7262	38.1897	42.0806	17.8653	24.2153	19.0214	0.188923	0.0309265	2.53648	5.04489	-0.51996	0.260566	-0.125851	0.063072
187	22.895	15.6695	38.5645	41.7999	18.7412	23.0587	18.7161	0.187151	0.0305036	2.39161	4.75675	-0.542363	0.269424	-0.125039	0.0621119
188	23.6261	15.5204	39.1466	41.9901	18.9008	23.0893	18.3155	0.185375	0.0300817	2.35884	4.69157	-0.539786	0.265698	-0.124218	0.0611565
189	22.6158	16.1819	38.7977	41.1059	21.2603	19.8456	18.3555	0.183579	0.0296601	2.04573	4.06881	-0.6233	0.304058	-0.12338	0.0601987
190	22.0946	16.7676	38.8622	40.5554	22.574	17.9814	18.2037	0.181764	0.0292396	1.85086	3.68123	-0.681558	0.329541	-0.122525	0.059239
191	23.3271	16.6466	39.9737	41.1629	22.7636	18.3993	17.5668	0.179934	0.0288199	1.84112	3.66187	-0.66122	0.31674	-0.121657	0.058278
192	23.0102	16.8686	39.8788	42.5146	23.6002	18.9144	17.4867	0.178113	0.0284013	1.89584	3.77068	-0.641595	0.304546	-0.120791	0.0573217
193	23.6941	16.9414	40.6355	43.738	22.7035	21.0345	17.0348	0.17656	0.027984	2.07046	4.118	-0.570218	0.269296	-0.119925	0.0566342
194	23.167	17.3178	40.4848	44.2148	23.6544	20.5604	16.9739	0.175709	0.0275678	2.03158	4.04067	-0.578987	0.275613	-0.119042	0.0566672
195	23.8711	17.4882	41.3593	44.3816	23.6303	20.7514	16.4902	0.174835	0.0271535	2.00687	3.99153	-0.569454	0.273253	-0.118142	0.0566933
196	24.3398	17.3345	41.6743	44.5792	23.0885	21.4907	16.2382	0.173937	0.0267405	2.06371	4.10458	-0.545732	0.264004	-0.117224	0.0567129
197	23.6208	16.985	40.6058	44.9202	21.772	23.1482	16.5326	0.173034	0.0263294	2.28148	4.53771	-0.504392	0.245984	-0.116303	0.0567317
198	23.6561	16.685	40.3411	46.1555	21.1856	24.9699	16.5109	0.17214	0.0259199	2.47616	4.92491	-0.462173	0.227313	-0.11539	0.0567499
199	24.3926	16.7841	41.1767	47.268	21.8484	25.4196	16.0498	0.171216	0.0255124	2.46807	4.90882	-0.451355	0.223772	-0.114459	0.0567568
200	24.9519	17.0196	41.9715	48.1296	21.0479	27.0817	15.6102	0.170262	0.0251068	2.58101	5.13344	-0.419149	0.209557	-0.113511	0.0567514
201	25.0813	16.3574	41.4387	49.4769	20.6663	28.8106	15.6776	0.169278	0.0247032	2.78353	5.53624	-0.392693	0.197898	-0.112545	0.0567326
202	24.9442	15.9187	40.8629	49.7862	19.4793	30.3068	15.7599	0.168272	0.0243018	2.96663	5.90042	-0.368754	0.187426	-0.111572	0.0566994
203	24.7923	15.832	40.6242	47.9369	20.0734	27.8634	15.7147	0.167252	0.0239026	2.743	5.45563	-0.397433	0.203597	-0.110601	0.0566507
204	24.6954	15.2263	39.9216	46.2106	18.7595	27.4511	15.8503	0.166204	0.0235058	2.75191	5.47335	-0.399805	0.206356	-0.109618	0.0565856
205	24.1199	14.7767	38.8966	45.5723	17.5953	27.977	16.1202	0.165122	0.0231112	2.87686	5.72188	-0.388344	0.20204	-0.108617	0.0565049
206	23.672	15.1118	38.7838	44.0228	15.6502	28.3726	16.0169	0.16401	0.0227192	2.92533	5.81828	-0.379795	0.199101	-0.107596	0.0564136
207	23.8386	16.7129	40.5515	44.2971	15.6633	28.6337	15.1849	0.162874	0.0223296	2.82971	5.62809	-0.372447	0.196821	-0.106565	0.0563085
208	24.2949	16.9552	44.5601	47.2035	17.7495	29.454	13.7247	0.161715	0.0219425	2.64457	5.25986	-0.359569	0.191384	-0.105533	0.0561823
209	24.9965	16.6643	47.9725	48.6988	15.8721	32.8267	12.5755	0.160522	0.0215581	2.73571	5.44114	-0.319179	0.171135	-0.104488	0.0560338
210	24.861	16.574	48.2319	48.44	14.6355	33.8044	12.3773	0.159286	0.0211763	2.80331	5.57558	-0.306005	0.16529	-0.103424	0.055862
211	24.7181	16.4787	49.107	48.6018	12.8182	35.7837	12.0365	0.158006	0.0207972	2.91209	5.79194	-0.287237	0.156203	-0.10234	0.0556659
212	24.6622	16.4415	48.7118	48.736	11.7763	36.9597	12.0019	0.156683	0.0204208	3.03535	6.03709	-0.273995	0.150066	-0.101238	0.0554443
213	24.8361	16.5574	49.3521	48.1691	11.4705	36.6986	11.7229	0.155329	0.0200473	2.9762	5.91945	-0.272885	0.150419	-0.100132	0.0551963
214	25.0463	16.6975	50.5781	48.3735	11.9702	36.4033	11.2998	0.153938	0.0196765	2.87899	5.72611	-0.272021	0.15089	-0.0990158	0.0549218
215	24.6007	16.4005	49.8788	49.0105	12.082	36.9285	11.3273	0.1525	0.0193087	2.96247	5.89214	-0.265177	0.147974	-0.0978784	0.0546213
216	24.905	16.6033	50.8871	48.8722	10.3311	38.5411	10.9775	0.151017	0.0189435	3.0296	6.02567	-0.251096	0.140947	-0.0967212	0.0542955
217	24.5926	16.3951	49.9244	48.3256	10.7831	37.5425	11.0524	0.14949	0.0185812	3.00756	5.98183	-0.2547	0.143816	-0.0955448	0.0539448
218	24.9647	16.6431	49.5075	48.0487	11.0662	36.9825	11.0022	0.147932	0.0182216	2.98808	5.94308	-0.255159	0.144873	-0.0943574	0.0535746
219	24.9363	16.6242	48.909	47.5338	11.8073	35.7265	10.9957	0.14635	0.0178649	2.92135	5.81036	-0.260917	0.148961	-0.0931643	0.0531854
220	24.5194	16.3463	48.4719	46.4977	9.94426	36.5534	10.9502	0.144731	0.0175108	3.01649	5.99959	-0.251797	0.144496	-0.0919574	0.0527741
221	23.8446	15.8964	46.7047	45.1583	9.42967	35.7286	11.2179	0.143073	0.0171627	3.0598	6.08572	-0.254081	0.146577	-0.0907331	0.05234
222	23.6273	15.7516	46.6216	43.408	10.6555	32.7525	11.0809	0.141376	0.0168224	2.81128	5.59144	-0.273682	0.158685	-0.089492	0.0518839
223	23.7888	15.8592	48.3596	42.5995	10.9448	31.6547	10.5361	0.139641	0.0164886	2.61936	5.20972	-0.278739	0.162397	-0.0882349	0.0514064
224	23.6281	15.752	47.8891	42.1309	12.0629	30.068	10.4823	0.137872	0.0161597	2.51099	4.99419	-0.289399	0.16942	-0.0869644	0.050908
225	22.8357	15.2238	46.3041	41.8725	10.3314	31.5412	10.6833	0.136082	0.0158359	2.72658	5.42298	-0.272053	0.159964	-0.0856927	0.0503895
226	22.7163	15.1442	46.1092	41.8523	9.7836	32.0687	10.5667	0.134262	0.0155166	2.78199	5.53317	-0.263217	0.155452	-0.0844104	0.0498514
227	23.134	15.4227	45.7626	42.7945	9.32247	33.472	10.483	0.132408	0.0152013	2.92601	5.81962	-0.248448	0.147348	-0.0831141	0.0492944
228	23.8636	15.9091	46.5597	43.0799	8.27834	34.8016	10.1426	0.130524	0.0148902	2.98973	5.94636	-0.23512	0.140024	-0.0818044	0.0487191
229	23.4903	15.6602	43.9099	43.0743	8.98942	34.0849	10.5857	0.128608	0.0145833	3.10633	6.17826	-0.236139	0.141207	-0.0804821	0.0481262
230	23.1462	18.7177	42.4869	42.517	5.50775	37.0093	10.7528	0.126664	0.0142805	3.48554	6.9325	-0.214173	0.128571	-0.079148	0.0475163
231	23.0613	15.8567	43.7027	43.2443	8.56906	34.6752	10.278	0.124693	0.013983	3.1754	6.31565	-0.224543	0.135332	-0.0778029	0.04689
232	23.9081	18.8841	43.3936	43.087	7.19733	35.8896	10.1702	0.122708	0.013694	3.30855	6.58048	-0.213117	0.128905	-0.0764598	0.0462479
233	23.3632	18.3927	41.7559	42.5228	8.03801	34.4848	10.3833	0.120699	0.0134105	3.30335	6.57013	-0.217833	0.132226	-0.0751087	0.0455908
234	23.4988	17.2199	40.7186	43.3922	7.46309	35.9291	10.4541	0.118667	0.0131317	3.52991	7.02075	-0.20531	0.12505	-0.0737481	0.0449191
235	23.7482	16.3279	40.0761	43.177	4.68433	38.4926	10.4244	0.116612	0.0128558	3.84223	7.64193	-0.188099	0.114954	-0.0723786	0.0442336
236	23.5756	17.3242	40.8998	43.6772	6.97666	36.7005	10.0204	0.114536	0.0125826	3.58958	7.13943	-0.193477	0.118633	-0.071001	0.0435349
237	23.0295	19.2409	42.2704	42.2061	6.46988	35.7362	9.50649	0.11244	0.012311	3.38186	6.72629	-0.194806	0.119833	-0.0696159	0.0428237
238	23.7205	19.0742	42.7947	41.7972	7.15736	34.6399	9.2019	0.110325	0.0120416	3.23779	6.43974	-0.196954	0.121538	-0.0682242	0.0421005
239	22.4092	17.466	39.8752	40.5458	4.02821	36.5176	9.67339	0.108193	0.011774	3.66317	7.28579	-0.183003	0.113279	-0.0668267	0.0413659
240	21.9113	14.9799	36.8912	38.3104	5.35825	32.9522	10.2379	0.106053	0.011508	3.57306	7.10656	-0.198564	0.123277	-0.0654308	0.0406221
241	22.1749	12.3696	34.5445	37.3029	5.45229	31.8506	10.6998	0.103905	0.0112436	3.6882	7.33556	-0.201045	0.125181	-0.064034	0.039871
242	21.1861	14.1681	35.3541	35.4764	4.21363	31.2628	10.2257	0.101743	0.0109805	3.53705	7.03494	-0.200349	0.125105	-0.062633	0.0391101
243	21.428	12.8713	34.2993	35.0067	4.57549	30.4312	10.3073	0.0995689	0.0107189	3.55299	7.06665	-0.2014	0.126111	-0.0612285	0.0383403
244	20.9807	10.5254	31.5061	34.514	0.977334	33.5367	10.9602	0.0973836	0.0104585	4.25679	8.46646	-0.178528	0.112101	-0.0598214	0.0375621
245	20.775	9.79846	30.5734	34.4422	4.30926	30.1329	11.0398	0.0951886	0.0101995	3.94516	7.84665	-0.193865	0.122056	-0.0584124	0.0367762
246	21.2132	12.5056	33.7188	36.2983	5.54265	30.7557	9.7648	0.0929854	0.00994165	3.65002	7.25963	-0.185353	0.117006	-0.0570022	0.0359832
247	21.6189	14.2511	36.5231	36.3138	5.71843	30.5954	8.80026	0.0907755	0.00968524	3.362	6.68678	-0.182235	0.115342	-0.0555917	0.0351838
248	20.9619	14.4412	39.6399	34.589	7.9929	26.5961	7.89501	0.0885601	0.00943013	2.6892	5.34862	-0.20396	0.129411	-0.0541815	0.0343786
249	20.1626	16.2958	36.4584	32.93	4.85041	28.0796	8.35581	0.0863414	0.00917664	3.07947	6.12485	-0.188199	0.119714	-0.0527733	0.0335681
250	20.2778	14.8139	35.0917	31.9914	6.05315	25.9383	8.44955	0.0841245	0.0089245	2.95699	5.88124	-0.198374	0.126475	-0.0513713	0.0327532
251	20.2191	14.4895	34.7086	32.6453	4.95431	27.691	8.31041	0.0819079	0.00867375	3.19093	6.34653	-0.180505	0.115349	-0.0499736	0.0319344
252	20.5038	13.8207	34.3244	31.7456	5.58271	26.1629	8.17182	0.0796911	0.00842463	3.05062	6.06747	-0.185771	0.11898	-0.0485788	0.0311123
253	19.5258	15.6853	35.2111	31.4262	6.35951	25.0667	7.7352	0.0774755	0.00817697	2.84768	5.66383	-0.188415	0.120931	-0.0471879	0.0302876
254	20.2936	15.335	35.6287	32.77	6.78946	25.9805	7.42672	0.0752625	0.00793104	2.91959	5.80685	-0.176298	0.113401	-0.0458016	0.0294609
255	21.4311	15.6873	37.1184	34.8515	8.87384	25.9777	6.90731	0.0730535	0.0076877	2.79978	5.56857	-0.171411	0.110485	-0.0444206	0.0286329
256	21.0064	15.4269	36.4333	34.9966	7.91456	27.082	6.82106	0.0708499	0.00744742	2.97144	5.90999	-0.159245	0.102865	-0.0430457	0.0278042
257	20.4296	14.3924	34.822	33.1388	7.58898	25.5498	6.90812	0.0686532	0.00720932	2.93655	5.84059	-0.163464	0.105797	-0.0416778	0.0269755
258	20.4031	13.3979	33.801	32.8878	6.30486	26.5829	6.88529	0.0664649	0.00697355	3.14509	6.25536	-0.151742	0.0984128	-0.0403175	0.0261473
259	20.1929	12.8162	33.0091	32.2471	7.15382	25.0933	6.81477	0.0642862	0.00674053	3.04127	6.04888	-0.155282	0.100905	-0.0389658	0.0253204
260	20.1221	12.2962	32.4182	30.4472	5.74467	24.7025	6.70547	0.0621187	0.00651021	3.05423	6.07466	-0.152339	0.099182	-0.0376234	0.0244953
261	19.1501	11.4317	30.5818	28.9593	4.42412	24.5352	6.84959	0.0599641	0.00628245	3.20909	6.38266	-0.147947	0.0965077	-0.0362914	0.0236728
262	19.0982	10.7786	29.8767	28.3368	4.14647	24.1903	6.75887	0.0578252	0.00605682	3.24427	6.45263	-0.144737	0.0945802	-0.0349719	0.0228534
263	18.2277	9.55299	27.7807	26.6492	2.82724	23.822	7.00177	0.0557032	0.00583351	3.42691	6.81588	-0.141732	0.0927837	-0.0336655	0.0220377
264	17.5282	7.32151	24.8497	24.6838	3.18555	21.4983	7.54814	0.0535977	0.00561263	3.47247	6.9065	-0.150597	0.0987518	-0.0323712	0.0212265
265	17.1252	4.1835	21.3087	22.4261	1.98637	20.4398	8.45888	0.0515102	0.005394	3.8528	7.66295	-0.152118	0.0999159	-0.0310898	0.0204204
266	16.3535	1.73198	18.0855	20.7121	1.59285	19.1193	9.56778	0.049442	0.00517786	4.24221	8.43746	-0.15615	0.102735	-0.0298221	0.0196199
267	16.0249	0.182953	16.2078	19.7583	1.3063	18.452	10.1729	0.0473946	0.00496439	4.55557	9.06072	-0.154938	0.102097	-0.0285688	0.0188258
268	15.7903	0	15.7903	19.1991	1.3017	17.8974	9.98937	0.0453695	0.00475354	4.53127	9.01238	-0.152984	0.100976	-0.0273308	0.0180387
269	15.474	0	15.474	18.3115	1.67227	16.6392	9.73791	0.0433681	0.00454533	4.30101	8.5544	-0.156892	0.103714	-0.0261088	0.0172592
270	14.9171	0	14.9171	17.0759	1.26352	15.8123	9.63825	0.0413917	0.00433988	4.23913	8.43133	-0.157579	0.104331	-0.0249037	0.016488
271	14.5245	0.119635	14.6442	16.0242	1.18848	14.8358	9.35187	0.0394419	0.00413727	4.05413	8.06338	-0.15986	0.106002	-0.0237163	0.0157257
272	13.8264	0.107847	13.9342	14.5896	0.162726	14.4268	9.3583	0.0375201	0.00393756	4.15493	8.26387	-0.156275	0.103778	-0.0225472	0.0149729
273	13.5833	0	13.5833	14.0535	0.317469	13.736	9.10626	0.0356278	0.00374093	4.05295	8.06103	-0.155884	0.103673	-0.0213975	0.0142303
274	14.1209	0	14.1209	14.4616	1.28247	13.1792	8.2885	0.0337662	0.00354752	3.73387	7.42641	-0.153779	0.102418	-0.0202677	0.0134985
275	14.4814	0.0624514	14.5438	14.5759	1.07231	13.5036	7.60887	0.031937	0.00335747	3.71355	7.386	-0.142034	0.0947293	-0.0191588	0.0127782
276	14.3235	0.0431657	14.3667	14.6665	0.757439	13.9091	7.25931	0.0301414	0.00317084	3.87509	7.70728	-0.129972	0.0868074	-0.0180715	0.0120699
277	13.2378	0.52845	13.7663	14.1685	1.05421	13.1143	7.12932	0.0283812	0.00298777	3.80796	7.57376	-0.129851	0.0868498	-0.0170068	0.0113744
278	12.6323	0.560747	13.1931	12.2501	1.47964	10.7704	6.98371	0.0266583	0.00280841	3.25844	6.48081	-0.149947	0.100426	-0.015966	0.0106923
279	12.5668	0.136099	12.7029	11.1239	0.747886	10.376	6.79115	0.0249737	0.00263289	3.27065	6.50509	-0.144615	0.0969669	-0.0149495	0.0100242
280	11.2845	0.138299	11.4228	9.41955	0.292351	9.1272	7.07075	0.0233284	0.00246132	3.18424	6.33323	-0.154588	0.103793	-0.0139576	0.00937077
281	10.9112	0.0671852	10.9784	8.30624	-0.108073	8.41431	6.8326	0.0217238	0.00229388	3.06575	6.09756	-0.154451	0.103821	-0.0129912	0.00873262
282	10.8333	0	10.8333	7.79863	0.0117383	7.7869	6.41903	0.0201614	0.0021307	2.87356	5.7153	-0.154954	0.104288	-0.012051	0.00811041
283	10.192	0	10.192	7.27516	0.250729	7.02443	6.30727	0.0186426	0.00197194	2.75612	5.48173	-0.158597	0.106866	-0.0111379	0.00750477
284	9.62738	0	9.62738	6.66217	-0.0474586	6.70963	6.14476	0.0171689	0.00181776	2.78833	5.5458	-0.152758	0.103051	-0.0102526	0.00691634
285	9.5027	0	9.5027	6.8358	0.267534	6.56827	5.70718	0.0157418	0.00166827	2.7648	5.499	-0.143014	0.0965909	-0.0093959	0.00634593
286	10.2633	0	10.2633	8.14274	0.169784	7.97295	4.83638	0.0143628	0.00152361	3.09918	6.16404	-0.109261	0.0738773	-0.00856869	0.00579409
287	10.3575	0	10.3575	8.02137	0.253201	7.76817	4.3299	0.0130331	0.00138393	2.99915	5.96509	-0.100064	0.0677431	-0.00777174	0.00526134
288	10.1296	0	10.1296	7.46172	0.213812	7.2479	3.99081	0.0117542	0.00124939	2.86171	5.69175	-0.0966167	0.0654839	-0.00700586	0.00474831
289	9.73881	0.4241	10.1629	6.63279	0.66584	5.96695	3.56278	0.0105275	0.00112019	2.34947	4.67293	-0.105586	0.0716461	-0.00627185	0.00425565
290	9.55269	0.0929867	9.64568	6.10522	0.645924	5.4593	3.33167	0.00935452	0.000996504	2.26433	4.50358	-0.101985	0.0692782	-0.00557051	0.00378401
291	8.48093	0.237724	8.71865	5.12395	0.377343	4.74661	3.2447	0.00823667	0.000878502	2.17598	4.32787	-0.103359	0.0702903	-0.00490265	0.00333402
292	7.85663	0.0410108	7.89764	4.01806	-0.0447349	4.0628	3.11841	0.0071754	0.000766268	2.05628	4.08979	-0.105106	0.0715561	-0.00426907	0.00290633
293	8.30361	0	8.30361	4.44764	-0.0473898	4.49503	2.5565	0.00617216	0.000659948	2.16418	4.30441	-0.082061	0.055925	-0.00367059	0.00250157
294	8.41958	0	8.41958	4.6387	-0.180635	4.81934	2.13088	0.00522841	0.000559726	2.28952	4.5537	-0.0645814	0.0440598	-0.003108	0.00212041
295	8.09513	0	8.09513	4.55509	-0.569447	5.12453	1.84003	0.00434558	0.000465779	2.53316	5.03827	-0.0504577	0.0344602	-0.00258211	0.00176347
296	8.01305	0	8.01305	4.16963	-0.182975	4.35261	1.50801	0.00352513	0.000378296	2.17256	4.32107	-0.0480858	0.032875	-0.00209372	0.0014314
297	7.25088	0	7.25088	3.47574	-0.142413	3.61815	1.30716	0.0027685	0.000297455	1.99494	3.9678	-0.0453951	0.031067	-0.00164365	0.00112485
298	7.10655	0	7.10655	2.77553	-0.553428	3.32896	1.00101	0.00207714	0.00022344	1.87367	3.72659	-0.0369988	0.0253462	-0.00123269	0.000844454
299	7.46823	0	7.46823	3.48292	-0.447136	3.93005	0.666467	0.00145251	0.000156435	2.10456	4.18582	-0.0220003	0.0150862	-0.000861648	0.00059086
300	7.79752	0	7.79752	4.79839	0.0276759	4.77071	0.393505	0.000896069	9.66221e-05	2.44707	4.86706	-0.011167	0.00766472	-0.000531358	0.000364711
301	7.56158	0	7.56158	3.88887	0.077649	3.81122	0.185165	0.000409224	4.41783e-05	2.0161	4.00988	-0.00636474	0.00437261	-0.000242574	0.00016665

## Sheet: T2_NHP2
																								FM		C2-C3		C5-C6		T4-T5		T10-T11		L3-L4
																							Vertebrae Z location:	0		14.7		27.5		70		147.1		215
Normalized distance from FM (mm)	Perimeter of dura (mm)	Perimeter of spinal cord (mm)	Perimeter of SAS (mm)	Area of dura(mm2)	Area of spinal cord (mm2)	Area of SAS (mm2)	Reynolds number	Flow rate amplitude (ml/s)	Stroke volume (ml)	Hydraulic diameter (mm)	Womerseley number	Mean systolic velocity (cm/s)	Mean diastolic velocity (cm/s)	Flow rate at peak systole (ml/s)	Flow rate at peak diastole (ml/s)	Surface area of dura (cm2)	Surface area of spinal cord (cm2)	Surface area of SAS (cm2)	Volume of dura (ml)	Volume of spinal cord (ml)	Volume of SAS (ml)	Length of subarachnoid space (mm)	Pulse wave velocity (m/s)	Time (ms)	CSF flow rate (ml/s)	Time (ms)	CSF flow rate (ml/s)	Time (ms)	CSF flow rate (ml/s)	Time (ms)	CSF flow rate (ml/s)	Time (ms)	CSF flow rate (ml/s)	Time (ms)	CSF flow rate (ml/s)
0	48.277	32.1847	169.143	181.911	92.1922	89.7188	13.8297	0.622585	0.0697521	2.20235	5.16753	-0.442818	0.253543	-0.395922	0.226663	64.2611	40.2739	109.394	11.4529	4.41504	7.03787	301.946	3.6178	0	0.189151	0	0.401551	0	0.299894	0	0.250719	0	0.194927	0	0.136026
1	44.0133	29.3422	87.984	173.176	60.0301	113.146	25.5863	0.610834	0.0680304	5.14381	12.0693	-0.344722	0.195335	-0.389899	0.220934									16	0.0593607	16.1304	0.176886	16	0.195944	16	0.210239	16	0.202327	17	0.222256
2	42.3055	28.2037	82.1236	153.682	49.8964	103.785	27.4474	0.612029	0.0682045	5.05629	11.8639	-0.376934	0.213834	-0.390515	0.221514									32	-0.178809	32.2609	-0.267362	32	-0.0781355	32	0.123289	32	0.233237	34	0.163016
3	36.0416	24.4535	82.925	133.113	46.2179	86.895	27.7211	0.624655	0.0700561	4.18484	9.81917	-0.460768	0.264382	-0.396981	0.227674									48	-0.365819	48.3913	-0.568651	48	-0.305396	48	-0.0337806	48	0.194747	51	0.108606
4	36.388	30.6174	67.0055	103.989	42.5315	61.4579	35.2412	0.647207	0.0733717	3.67061	8.61261	-0.665046	0.388638	-0.40851	0.238697									64	-0.386879	64.5217	-0.628708	64	-0.417056	64	-0.208181	64	0.0390665	68	-0.00537407
5	34.2352	24.6806	58.9158	92.6786	36.1741	56.5045	41.5824	0.678212	0.0779389	3.83423	8.99653	-0.754336	0.451584	-0.424315	0.253897									80	-0.318859	80.6522	-0.57343	80	-0.413626	80	-0.338361	80	-0.135113	85	-0.112644
6	31.6866	24.2379	55.9244	80.2425	35.7455	44.497	45.8423	0.716127	0.0835386	3.18027	7.46209	-1.00107	0.615221	-0.44362	0.272507									96	-0.270269	96.7826	-0.532198	96	-0.397396	96	-0.395101	96	-0.241963	102	-0.175594
7	30.3421	19.9767	50.3188	67.8175	31.7616	36.0559	53.4398	0.759582	0.0899598	2.86602	6.72474	-1.29244	0.815351	-0.465777	0.293805									112	-0.242419	112.913	-0.520683	112	-0.388516	112	-0.397631	112	-0.296303	119	-0.246704
8	28.6864	20.1536	48.8399	63.9382	30.0635	33.8747	57.8939	0.807016	0.0969813	2.7748	6.51071	-1.44738	0.937085	-0.489893	0.317123									128	-0.203559	129.043	-0.435834	128	-0.362156	128	-0.366701	128	-0.277023	136	-0.240694
9	29.0597	20.7388	49.7984	63.981	32.4147	31.5663	59.7166	0.85684	0.104385	2.53572	5.94973	-1.63224	1.08235	-0.515181	0.34166									144	-0.148939	145.174	-0.345018	144	-0.331756	144	-0.341341	144	-0.259213	153	-0.186834
10	27.6714	21.4743	49.1457	64.7444	31.1669	33.5776	63.5506	0.907697	0.111947	2.73295	6.4125	-1.6114	1.0922	-0.541013	0.366684									160	-0.0823193	161.304	-0.225838	160	-0.247326	160	-0.296481	160	-0.266903	170	-0.150104
11	28.8716	19.0546	47.9262	63.159	30.1051	33.0539	68.2174	0.957909	0.119451	2.75874	6.47302	-1.71358	1.1843	-0.566422	0.391487									176	-0.00762929	177.435	-0.0835886	176	-0.135306	176	-0.207911	176	-0.210263	187	-0.0889841
12	28.5761	19.121	47.697	60.2636	26.6745	33.5892	71.5122	1.00606	0.126667	2.81625	6.60796	-1.76092	1.23832	-0.590714	0.415345									192	0.0491007	193.565	0.0398154	192	-0.0355555	192	-0.102211	192	-0.129953	204	-0.0281241
13	27.4091	18.1843	45.5934	57.7863	27.5369	30.2494	77.6125	1.05056	0.133383	2.65419	6.22771	-2.02861	1.44774	-0.613078	0.437483									208	0.0721507	209.696	0.0964854	208	0.0232645	208	-0.00615061	208	-0.0380335	221	0.0315459
14	27.2802	18.8974	46.1776	56.1453	28.3606	27.7846	79.0807	1.08983	0.139376	2.40668	5.64697	-2.27779	1.6461	-0.63265	0.457178									224	0.0769207	225.826	0.112166	224	0.0509645	224	0.0867694	224	0.0407965	238	0.101986
15	26.9137	18.7492	45.663	53.4428	27.1844	26.2585	82.0499	1.1229	0.144485	2.29972	5.396	-2.47459	1.8071	-0.649003	0.473901									240	0.0670207	241.957	0.13872	240	0.104004	240	0.136729	240	0.0744065	255	0.106136
16	25.8016	18.5001	44.3017	50.5357	26.7512	23.7845	86.2542	1.14968	0.148712	2.14744	5.03869	-2.78394	2.05085	-0.66201	0.48767									256	0.0852307	258.087	0.193005	256	0.136684	256	0.149899	256	0.0472965	272	0.0632759
17	25.07	18.8697	43.9398	48.8145	25.9151	22.8994	88.2556	1.17049	0.152112	2.08463	4.89131	-2.93414	2.17769	-0.671852	0.498636									272	0.131671	274.217	0.27729	272	0.173704	272	0.146489	272	0.0183865	289	0.0303959
18	25.7024	18.1942	43.8966	48.3519	25.9531	22.3988	89.2641	1.18577	0.154722	2.04107	4.78912	-3.03073	2.26341	-0.678817	0.506949									288	0.169991	290.348	0.340763	288	0.243944	288	0.134099	288	0.0228965	306	-0.0107941
19	24.94	18.0576	42.9976	47.1388	25.3696	21.7692	91.6762	1.19568	0.156584	2.02505	4.75152	-3.14131	2.35872	-0.682924	0.512759									304	0.183861	306.478	0.364358	304	0.281684	304	0.153249	304	0.0183065	323	-0.0143641
20	24.6125	18.2316	42.8441	44.9808	25.3915	19.5894	92.1985	1.20058	0.157743	1.82893	4.29136	-3.49399	2.63557	-0.684363	0.516217									320	0.182591	322.609	0.341338	320	0.272084	320	0.192509	320	0.0462965	340	0.00575593
21	24.5807	18.5576	43.1383	45.3681	26.0606	19.3075	91.4503	1.20091	0.158245	1.78977	4.19946	-3.54673	2.68544	-0.683426	0.517485									336	0.179641	338.739	0.325472	336	0.248164	336	0.213829	336	0.0961965	357	0.0486059
22	25.298	18.5616	43.8596	47.6019	26.0472	21.5547	89.516	1.19684	0.158138	1.96558	4.61199	-3.15664	2.39813	-0.680142	0.516701									352	0.182071	354.87	0.322775	352	0.253734	352	0.223059	352	0.147237	374	0.0930859
23	24.5084	18.2174	42.7258	46.4946	26.1475	20.3471	91.154	1.18871	0.157471	1.90506	4.46997	-3.31592	2.52623	-0.674693	0.514013									368	0.196011	371	0.376876	368	0.280424	368	0.238999	368	0.170307	391	0.112966
24	25.2299	18.2832	43.5131	46.1747	26.1869	19.9878	88.5211	1.1769	0.156281	1.83736	4.31113	-3.3395	2.55005	-0.667332	0.50957
25	24.3367	18.9156	43.2522	44.986	25.9668	19.0192	87.8341	1.1617	0.154611	1.7589	4.12702	-3.46065	2.64752	-0.658173	0.503524
26	24.2882	18.3344	42.6227	44.9206	26.0388	18.8818	87.6745	1.14338	0.152508	1.77164	4.15693	-3.43284	2.63033	-0.647353	0.496026
27	24.9887	18.5075	43.4962	47.0385	26.5552	20.4833	84.2783	1.1223	0.150019	1.88371	4.41988	-3.10044	2.37862	-0.635079	0.487225
28	25.0242	18.8922	43.9164	49.0658	28.4355	20.6303	81.7015	1.09885	0.147192	1.87879	4.40834	-3.01598	2.31579	-0.621573	0.477272
29	25.3537	19.1926	44.5463	50.0367	27.9317	22.105	78.6389	1.07323	0.144071	1.98491	4.65733	-2.74562	2.10957	-0.606915	0.466318
30	25.4803	19.0043	44.4846	50.1457	27.9836	22.1621	76.7304	1.0458	0.140696	1.99285	4.67596	-2.6681	2.05092	-0.59129	0.454514
31	25.8507	19.2149	45.0657	50.4326	28.3045	22.1281	73.6377	1.01695	0.137116	1.96393	4.6081	-2.59859	1.99775	-0.574945	0.442009
32	25.0726	19.1498	44.2225	49.807	28.5067	21.3003	72.8347	0.98695	0.133372	1.9266	4.52053	-2.62019	2.01426	-0.557994	0.428955
33	25.9211	18.8586	44.7797	50.9838	28.6836	22.3002	69.6915	0.956089	0.129518	1.99129	4.67229	-2.43165	1.86901	-0.540587	0.415502
34	26.3564	19.4367	45.7931	52.9634	27.9619	25.0015	65.9279	0.92475	0.125595	2.18406	5.12462	-2.09165	1.60709	-0.522949	0.401802
35	26.4751	19.9549	46.4299	53.083	27.8195	25.2634	62.8137	0.893265	0.121643	2.17792	5.1102	-2.00214	1.53754	-0.505257	0.388008
36	26.4213	18.414	44.8353	52.4821	25.9039	26.5782	62.7753	0.861901	0.117714	2.37111	5.5635	-1.83518	1.40856	-0.487629	0.374272
37	26.2733	18.4877	44.761	52.569	27.1886	25.3805	60.6495	0.831036	0.113854	2.26795	5.32146	-1.85412	1.4222	-0.470297	0.360739
38	26.3295	19.0205	45.35	53.7767	26.9939	26.7828	57.725	0.800988	0.110104	2.36193	5.54196	-1.69472	1.29903	-0.453428	0.347559
39	27.5374	18.848	46.3855	54.9707	26.7663	28.2043	54.3986	0.772042	0.106511	2.43219	5.70681	-1.54991	1.1873	-0.437158	0.334884
40	27.2105	19.0021	46.2126	54.9712	27.37	27.6012	52.6757	0.744607	0.10312	2.38939	5.60639	-1.52802	1.16973	-0.421749	0.322858
41	25.953	19.1169	45.0698	53.0277	25.9459	27.0818	52.1526	0.718815	0.0999567	2.40338	5.63923	-1.50582	1.15212	-0.407233	0.311582
[truncated: 260 more rows]

[truncated: 6 more sheets: T2_NHP3, T2_NHP4, T2_NHP5, T2_NHP6, T2_NHP7, T2_NHP8]
